# Supplementary material for: Transcriptome sequencing of two wild barley (Hordeum spontaneum L.) ecotypes differentially adapted to drought stress reveals ecotype-specific transcripts
Source: BMC Genomics. 2014 Nov 19;15(1):995. doi: 10.1186/1471-2164-15-995 (PMC4251939; doi:10.1186/1471-2164-15-995)
Supplement: Supplementary file 3 — Additional file 3: Table S2: Summary of homologous searches. Homology searches of B1K2, B1K30 and B1K PUTs against each other, different barley and selected cereals sequences and different protein databases. '0’: PUTs without hit and '1’: PUTs with hit. Table S3. Summary of homologous searches against stress-related genes and plant transcription factors. RBH-based homology searches of B1K2 and B1K30 unique transcripts against selected stress-related genes and transcription factors from barley, selected grasses and Arabidopsis thaliana. (XLSX 84 KB) [file 12864_2014_6701_MOESM3_ESM.xlsx]

## Sheet: Table S2
Additional file 2 as XLS
Table S2 Summary of homologous searches. Homology searches of B1K2, B1K30 and B1K PUTs against each other, different barley and selected cereals sequences and different protein databases. ‘0’: PUTs without hit and ‘1’: PUTs with hit.
B1K2 PUTs
Transcript type	RBH in B1K30	BLASTX hit in Hv HC	RBH in Hv fl-cDNA	RBH in HarvEST-36	No. of B1K2 unigenes	%		Transcript type	RBH in B1K30	BLASTX hit in Hv HC	RBH in Hv fl-cDNA	RBH in HarvEST-36	hit in (Brachypodium, Rice, Sorghum)								hit in NR		hit in SwissProt		hit in InterPro		hit in Pfam			Longer B1K2 transcripts (³ 1kb) without RBH in Hv fl-cDNA & HC	hit in (Brachy, Rice, Sorghum, Maize, Arabidopsis)													hit in InterPro		hit in NR		hit in SwissProt
													0, 0, 0	0, 0, 1	0, 1, 0	0, 1, 1	1, 0, 0	1, 0, 1	1, 1, 0	1, 1, 1	0	1	0	1	0	1	0	1			0, 0, 0, 0, 0	0, 0, 0, 1, 0	0, 0, 0, 1, 1	0, 0, 1, 0, 0	0, 0, 1, 0, 1	0, 0, 1, 1, 0	0, 1, 0, 0, 0	0, 1, 1, 0, 0	0, 1, 1, 1, 0	1, 0, 0, 0, 0	1, 1, 1, 0, 1	1, 1, 1, 1, 0	1, 1, 1, 1, 1	0	1	0	1	0	1
B1K2-specific	0	0	0	0	3245	15.8765		B1K2-specific	0	0	0	0	3191	5	12	9	13	1	6	8	2828	417	3100	145	3168	77	3189	56		87	72	2	1	1	2	1	1	1	1	1	1	2	1	86	1	47	40	66	21
Wild barley-specific	1	0	0	0	413	2.02065		Wild barley-specific	1	0	0	0	392	4	2	4	3	1	3	4	333	80	378	35	413	0	413	0		%	82.7586
In B1K2 + Hv (cultivated barley, not B1K30)	0	0	0	1	861	4.21253		In both wild and cultivated barley	0	0	0	1	823	4	4	2	9	3	2	14	743	118	820	41	837	24	841	20
	0	0	1	0	170	0.831743			0	0	1	0	168	0	0	0	0	1	0	1	142	28	167	3	167	3	167	3
	0	0	1	1	888	4.34464			0	0	1	1	854	2	4	1	9	1	3	14	757	131	865	23	879	9	882	6
	0	1	0	0	2363	11.5612			0	1	0	0	1711	44	87	65	120	28	67	241	240	2123	1185	1178	1831	532	1911	452
	0	1	0	1	1000	4.89261			0	1	0	1	589	17	28	24	80	26	47	189	122	878	528	472	751	249	778	222
	0	1	1	0	203	0.993199			0	1	1	0	97	7	8	5	15	8	12	51	22	181	102	101	158	45	165	38
	0	1	1	1	2163	10.5827			0	1	1	1	894	35	39	40	207	88	150	710	254	1909	1088	1075	1530	633	1612	551
In wild + Hv (both wild and cultivated barley)	1	0	0	1	407	1.99129			1	0	0	1	355	3	8	7	11	4	5	14	304	103	366	41	407	0	407	0
	1	0	1	0	52	0.254416			1	0	1	0	50	1	0	0	0	0	0	1	35	17	48	4	49	3	49	3
	1	0	1	1	681	3.33187			1	0	1	1	622	2	1	4	7	2	7	36	552	129	646	35	658	23	660	21
	1	1	0	0	769	3.76241			1	1	0	0	488	19	28	25	45	13	27	124	59	710	382	387	769	0	769	0
	1	1	0	1	1115	5.45526			1	1	0	1	442	14	35	23	122	35	87	357	81	1034	486	629	1115	0	1115	0
	1	1	1	0	147	0.719213			1	1	1	0	73	3	1	6	17	5	7	35	11	136	67	80	100	47	107	40
	1	1	1	1	5962	29.1697			1	1	1	1	1549	90	110	106	547	253	378	2929	319	5643	2076	3886	3307	2655	3545	2417
Total					20439	100		Summary
								B1K2-specific	0	0	0	0	3191	5	12	9	13	1	6	8	2828	417	3100	145	3168	77	3189	56
								Wild barley-specific	1	0	0	0	392	4	2	4	3	1	3	4	333	80	378	35	413	0	413	0
								In B1K2 + Hv	0	1	1	1	5136	109	170	137	440	155	281	1220	2280	5368	4755	2893	6153	1495	6356	1292
								In wild + Hv	1	1	1	1	3579	132	183	171	749	312	511	3496	1361	7772	4071	5062	6405	2728	6652	2481
								%
								B1K2-specific					98.3359
								Wild barley-specific					94.9153
								In B1K2 + Hv					67.1548
								In wild + Hv					39.1876
								Note:
								B1K2-specific transcripts:
								3191 (98%) out of 3245 were not found in Brachy, rice and sorghum
								434 (13%) out of 3245 has blastx hit aginst protein DBs
B1K30 PUTs
Transcript type	RBH in B1K2	BLASTX hit in Hv HC	RBH in Hv fl-cDNA	RBH in HarvEST-36	No. of B1K30 unigenes	%		Transcript type	RBH B1K2	BLASTX Hv HC	RBH Hv flcDNA	RBH HarvEST 36	hit in (Brachypodium, Rice, Sorghum)								hit in NR		hit in SwissProt		hit in InterPro		hit in Pfam			Longer B1K2 transcripts (³ 1kb) without RBH in Hv flcDNA & HC	hit in (Brachy, Rice, Sorghum, Maize, Arabidopsis)										hit in InterPro		hit in NR		hit in SwissProt
													0, 0, 0	0, 0, 1	0, 1, 0	0, 1, 1	1, 0, 0	1, 0, 1	1, 1, 0	1, 1, 1	0	1	0	1	0	1	0	1			0,0,0,0,0	0,0,0,1,0	0,0,1,0,0	0,0,1,0,1	0,1,1,0,0	0,1,1,1,0	1,0,0,0,0	1,1,1,0,0	1,1,1,0,1	1,1,1,1,0	0	1	0	1	0	1
B1K30-specific	0	0	0	0	3674	17.0931		B1K30-specific	0	0	0	0	3606	8	9	8	15	1	6	21	3282	392	3533	141	3589	85	3613	61		62	51	2	2	1	1	1	1	1	1	1	53	9	37	25	46	16
Wild barley-specific	1	0	0	0	502	2.33554		Wild barley-specific	1	0	0	0	482	7	2	2	5	0	2	2	420	82	468	34	486	16	488	14		%	82.2581
In B1K30 + Hv (cultivated barley, not in B1K2)	0	0	0	1	1012	4.70829		In wild + Hv	0	0	0	1	977	0	1	0	15	3	6	10	893	119	985	27	992	20	997	15
	0	0	1	0	204	0.949102			0	0	1	0	199	0	0	0	1	2	0	2	166	38	196	8	199	5	200	4
	0	0	1	1	1051	4.88974			0	0	1	1	1010	2	4	2	11	4	3	15	894	157	1023	28	1033	18	1040	11
	0	1	0	0	2746	12.7757			0	1	0	0	1963	56	106	75	141	42	75	288	298	2448	1431	1315	1901	845	2042	704
	0	1	0	1	1016	4.7269			0	1	0	1	584	11	33	23	85	38	54	188	118	898	548	468	775	241	807	209
	0	1	1	0	226	1.05146			0	1	1	0	118	7	6	5	12	8	11	59	23	203	115	111	158	68	163	63
	0	1	1	1	2033	9.45845			0	1	1	1	820	41	55	29	220	87	120	661	221	1812	1036	997	1383	650	1479	554
In wild + Hv (both wild & cultivated barley)	1	0	0	1	447	2.07965			1	0	0	1	402	5	3	4	12	3	3	15	351	96	405	42	432	15	433	14
	1	0	1	0	76	0.353587			1	0	1	0	72	0	0	0	1	0	1	2	60	16	73	3	73	3	73	3
	1	0	1	1	842	3.91737			1	0	1	1	782	2	1	1	12	5	4	35	709	133	800	42	825	17	829	13
	1	1	0	0	743	3.45678			1	1	0	0	475	19	28	23	46	22	24	106	68	675	399	344	504	239	550	193
	1	1	0	1	1082	5.03396			1	1	0	1	441	19	44	27	99	31	62	359	92	990	471	611	703	379	755	327
	1	1	1	0	146	0.679259			1	1	1	0	84	1	3	0	8	6	5	39	17	129	76	70	101	45	113	33
	1	1	1	1	5694	26.4911			1	1	1	1	1534	81	112	104	485	218	381	2779	350	5344	2029	3665	3203	2491	3443	2251
Total					21494	100		Summary
								B1K30-specific	0	0	0	0	3606	8	9	8	15	1	6	21	3282	392	3533	141	3589	85	3613	61
								Wild barley-specific	1	0	0	0	482	7	2	2	5	0	2	2	420	82	468	34	486	16	488	14
								B1K2 + Hv	0	1	1	1	5671	117	205	134	485	184	269	1223	2613	5675	5334	2954	6441	1847	6728	1560
								wild + Hv	1	1	1	1	3790	127	191	159	663	285	480	3335	1647	7383	4253	4777	5841	3189	6196	2834
								%
								B1K30-specific					98.1492
								Wild barley-specific					96.0159
								In B1K30 + Hv					68.4242
								In wild + Hv					41.9712
								Note:
								B1K30-specific transcripts:
								3606 (98%) out of 3674 were not found in Brachy, rice and sorghum
								415 (11%) out of 3674 has blastx hit aginst protein DBs
B1K PUTs
Transcript type	BLASTX hit in Hv HC	RBH in Hv fl-cDNA	RBH in HarvEST-36	No. of B1K Unigenes	%			Transcript type	BLASTX hit in Hv HC	RBH in Hv fl-cDNA	RBH in HarvEST-36	hit in (Brachy, Rice, Sorghum)								hit in NR		hit in Swiss-Prot		hit in InterPro		hit in Pfam				Longer transcripts (³ 1kb) without hit in Hv flcDNA & HC	hit in (Brachy, Rice, Sorghum)							hit in InterPro		hit in NR		hit in Swiss-Prot
												0, 0, 0	0, 0, 1	0, 1, 0	0, 1, 1	1, 0, 0	1, 0, 1	1, 1, 0	1, 1, 1	0	1	0	1	0	1	0	1				0, 0, 0	0, 0, 1	0, 1, 0	0, 1, 1	1, 0, 0	1, 0, 1	1, 1, 1	0	1	0	1	0	1
Wild barley-specific	0	0	0	7102	24.7293			Wild barley-specific	0	0	0	6993	16	23	15	25	0	7	23	6177	925	6782	320	6894	208	6949	153			148	129	1	1	4	5	2	6	132	16	81	67	114	34
In wild + Hv (both wild and cultivated barley)	0	0	1	1839	6.40343			In wild + Hv	0	0	1	1745	5	11	7	28	11	8	24	1519	320	1749	90	1788	51	1797	42			%	87.1622
	0	1	0	345	1.2013				0	1	0	336	2	1	0	1	1	0	4	257	88	327	18	332	13	334	11
	0	1	1	1828	6.36512				0	1	1	1748	5	2	2	17	6	11	37	1500	328	1769	59	1796	32	1806	22
	1	0	0	5235	18.2284				1	0	0	3938	119	171	125	241	64	128	449	349	4886	2399	2836	3458	1777	3718	1517
	1	0	1	2869	9.9899				1	0	1	1468	51	99	56	259	84	161	691	146	2723	1295	1574	1912	957	2024	845
	1	1	0	411	1.43111				1	1	0	227	12	14	11	26	8	18	95	16	395	189	222	266	145	287	124
	1	1	1	9090	31.6515				1	1	1	2768	168	189	146	841	348	602	4028	277	8813	3031	6059	5149	3941	5491	3599
Total				28719	100			Summary
								Wild barley-specific	0	0	0	6993	16	23	15	25	0	7	23	6177	925	6782	320	6894	208	6949	153
								In wild + Hv	1	1	1	12230	362	487	347	1413	522	928	5328	4064	17553	10759	10858	14701	6916	15457	6160
								%
								wild barley-specific				98.4652
								in wild + Hv				56.5758
								Note:
								Wild barley-specific transcripts:
								6993 (98%) out of 7102 were not found in Brachy, rice and sorghum
								973 (14%) out of 7102 has blastx hit aginst protein DBs

## Sheet: Table S3
Table S3 Summary of homologous searches against stress-related genes and plant transcription factors. RBH-based homology searches of B1K2 and B1K30 unique transcripts against selected stress-related genes and transcription factors from barley, selected grasses and Arabidopsis thaliana.
RBH output of B1K2 and B1K30 unique transcripts against protein sequences of selected stress-related genes.							RBH output of B1K2 and B1K30 unique transcripts against barley transcription factors (TFs)							RBH output of B1K2 and B1K30 unique transcripts against selected grasses transcription factors (TFs)							RBH output of B1K2 and B1K30 unique transcripts against Arabidopsis thaliana transcription factors (TFs)
B1K2 & B1K30 PUTs	Stress-related genes ID	%ID	Protein aln. length	E-vlaue	HSP bit score		B1K2 & B1K30 PUTs	ID of barley TFs	%ID	Protein aln. length	E-vlaue	HSP bit score		B1K2 & B1K30 PUTs	ID of selected grasses TFs with RBH	%ID	Protein aln. length	E-vlaue	HSP bit score		B1K2 & B1K30 PUTs	ID of Arabidopsis thaliana TFs	%ID	Protein aln. length	E-vlaue	HSP bit score
B1K2_isotigs07011	F2DFX1_HORVU, dehydration response protein 4	100	250	1e-118	897		B1K2_contig00431	Hvu010163|Hordeum_vulgare|C3H|PUT-169a-Hordeum_vulgare-34572	99.57	234	7e-122	427		B1K2_contig00191	Tae000437|Triticum_aestivum|bHLH|PUT-163c-Triticum_aestivum-2853;PUT-163c-Triticum_aestivum-2850;PUT-163c-Triticum_aestivum-2852	93.98	249	3e-120	427		B1K2_isotig08321	Ath001559|Arabidopsis_thaliana|TALE|AT1G62990.1;NM_104977	86.73	113	8e-55	208
B1K2_isotigs07011	A4U8U5_HORVU, Hvdr4 (Rho-GTPase-activating protein)	99	250	1e-118	886		B1K2_GLNLCQC01AX6NL	Hvu011275|Hordeum_vulgare|MYB|gnl|UG|Hv#S39523978	98.53	68	3e-36	141		B1K2_GLNLCQC01BCD1S	Bdi025158|Brachypodium_distachyon|MYB_related|Bradi2g05590.3	86.08	79	9e-23	100		B1K2_isotig11409	Ath002649|Arabidopsis_thaliana|ARF|AT2G28350.1;NM_128394	85.71	77	1e-35	146
B1K2_isotig13404	Q5Z9N6_ORYSJ	88.46	52	4e-22	94.4		B1K2_GLNLCQC01B2FH5	Hvu011602|Hordeum_vulgare|C2H2|PUT-169a-Hordeum_vulgare-29881	97.98	99	2e-51	191		B1K2_GLNLCQC01BCD1S	Bdi025766|Brachypodium_distachyon|MYB_related|Bradi2g05590.1	86.08	79	9e-23	100		B1K2_isotig07086	Ath003323|Arabidopsis_thaliana|YABBY|AT4G00180.1;NM_116235	92.16	51	3e-23	103
B1K2_isotig12736	Q9ZP24_WHEAT	84.29	70	6e-30	119		B1K2_GLNLCQC01BJFIN	Hvu003800|Hordeum_vulgare|C3H|PUT-169a-Hordeum_vulgare-85393;gnl|UG|Hv#S19016948	98.61	144	5e-81	290		B1K2_GLNLCQC01BCD1S	Bdi026055|Brachypodium_distachyon|MYB_related|Bradi2g05590.2	86.08	79	9e-23	100		B1K2_isotig07086	Ath007437|Arabidopsis_thaliana|YABBY|AT4G00180.2;NM_001084868	92.16	51	3e-23	103
B1K2_isotig11690	Q75HZ0_ORYSJ	75	72	4e-28	114		B1K2_GLNLCQC01BZN9X	Hvu004244|Hordeum_vulgare|bHLH|gnl|UG|Hv#S29441794;PUT-169a-Hordeum_vulgare-12160	98.41	63	2e-43	128		B1K2_GLNLCQC01BJAXE	Tae000824|Triticum_aestivum|MIKC|gnl|UG|Ta#S24663747;gnl|UG|Ta#S52544485	100	72	3e-36	144		B1K2_isotig06804	Ath007653|Arabidopsis_thaliana|WRKY|AT4G31550.2;NM_119304	87.5	64	4e-30	126
B1K2_isotig11660	sp|P42762|ERD1_ARATH	87.33	150	3e-74	268		B1K2_GLNLCQC01CQEB8	Hvu018181|Hordeum_vulgare|CAMTA|PUT-169a-Hordeum_vulgare-66868	100	71	3e-39	150		B1K2_GLNLCQC01BPL22	Tae013175|Triticum_aestivum|GRAS|gnl|UG|Ta#S16256906	89.06	64	5e-28	118		B1K2_isotig06804	Ath009644|Arabidopsis_thaliana|WRKY|AT4G24240.1;NM_118557	87.27	55	1e-25	112
B1K2_isotig11235	Q683D4_ARATH	80.19	106	8e-48	180		B1K2_GLNLCQC01CVNMO	Hvu011117|Hordeum_vulgare|HSF|PUT-169a-Hordeum_vulgare-23961	96.84	95	1e-49	185		B1K2_GLNLCQC01BUC9B	Bdi029534|Brachypodium_distachyon|Trihelix|Bradi3g45230.1	100	55	8e-27	113		B1K2_isotig02446	Ath010624|Arabidopsis_thaliana|WRKY|AT3G04670.1;NM_111339	86.21	87	7e-41	162
B1K2_isotig11193	sp|P12810|HS16A_WHEAT	94.94	79	1e-29	119		B1K2_GLNLCQC01D3K6J	Hvu004609|Hordeum_vulgare|bHLH|PUT-169a-Hordeum_vulgare-50830;gnl|UG|Hv#S12499871	88.89	54	1e-36	101		B1K2_GLNLCQC01BUC9B	Osj044538|Oryza_sativa_subsp._japonica|Trihelix|LOC_Os02g33610.1	100	55	8e-27	113		B1K2_isotig00628	Ath011410|Arabidopsis_thaliana|MYB|AT5G59780.3;NM_125370	90.91	33	9e-27	68.9
B1K2_isotig10352	F4KAF2_ARATH	75.15	165	8e-71	256		B1K2_GLNLCQC01DMN78	Hvu002685|Hordeum_vulgare|MYB_related|PUT-169a-Hordeum_vulgare-403116443;gnl|UG|Hv#S41556377	100	65	1e-33	131		B1K2_GLNLCQC01CEZ96	Tae004767|Triticum_aestivum|Nin-like|gnl|UG|Ta#S18006046	100	58	3e-28	118		B1K2_isotig02446	Ath011825|Arabidopsis_thaliana|WRKY|AT5G28650.1;NM_122748	86.21	87	2e-40	160
B1K2_isotig10151	sp|Q94CS9|TIP12_ORYSJ	86.84	38	1e-17	80.1		B1K2_GLNLCQC01E163D	Hvu002846|Hordeum_vulgare|bHLH|gnl|UG|Hv#S39525349;PUT-169a-Hordeum_vulgare-31898	100	78	3e-39	151		B1K2_GLNLCQC01COA62	Tae001084|Triticum_aestivum|HB-other|gnl|UG|Ta#S52543866	92.77	83	2e-44	164		B1K2_isotig06804	Ath014763|Arabidopsis_thaliana|WRKY|AT2G23320.1;NM_127896	87.5	56	7e-26	112
B1K2_isotig10094	F4IYB7_ARATH	78.64	103	6e-44	167		B1K2_GLNLCQC01EDJBD	Hvu017027|Hordeum_vulgare|FAR1|PUT-169a-Hordeum_vulgare-79817	95	60	6e-50	118		B1K2_GLNLCQC01CXFX3	Tae001085|Triticum_aestivum|MYB|gnl|UG|Ta#S52544771	98.73	79	3e-43	164		B1K2_isotig06804	Ath015282|Arabidopsis_thaliana|WRKY|AT2G24570.1;NM_128018	85.71	63	4e-29	123
B1K2_isotig08824	Q9SK46_ARATH	76.53	98	1e-45	173		B1K2_GLNLCQC01EKB5Z	Hvu010143|Hordeum_vulgare|C3H|gnl|UG|Hv#S39523529	98.9	91	4e-60	184		B1K2_GLNLCQC01CXLK1	Tae001715|Triticum_aestivum|FAR1|gnl|UG|Ta#S52543849	97.56	123	2e-80	245		B1K2_isotig06804	Ath021274|Arabidopsis_thaliana|WRKY|AT4G31550.1;NM_179228	87.5	64	4e-30	126
B1K2_isotig08019	B0FFN6_ORYSJ	89.74	78	5e-37	145		B1K2_GLNLCQC01EVRZF	Hvu001635|Hordeum_vulgare|FAR1|gnl|UG|Hv#S39523867;PUT-169a-Hordeum_vulgare-46174	100	84	2e-43	165		B1K2_GLNLCQC01D0GCL	Tae002164|Triticum_aestivum|CPP|gnl|UG|Ta#S52543471	89.23	130	3e-58	218		B1K2_isotig07351	Ath021924|Arabidopsis_thaliana|G2-like|AT2G03500.1;NM_126400	87.72	57	2e-24	108
B1K2_isotig06852	Q5TKG1_ORYSJ	84.05	232	4e-116	407		B1K2_GLNLCQC01EYFJN	Hvu000446|Hordeum_vulgare|WRKY|gnl|UG|Hv#S39525608;PUT-169a-Hordeum_vulgare-3921;gnl|UG|Hv#S16059458	97.84	139	4e-83	276		B1K2_GLNLCQC01DACIQ	Bdi017686|Brachypodium_distachyon|FAR1|Bradi3g48310.1	97.26	73	3e-36	144		B1K2_GLNLCQC01BUC9B	Ath022661|Arabidopsis_thaliana|Trihelix|AT5G63420.1;NM_125737	94.55	55	1e-25	114
B1K2_isotig05354	sp|Q9STX5|ENPL_ARATH	78.75	287	4e-117	411		B1K2_isotig00201	Hvu001677|Hordeum_vulgare|NAC|gnl|UG|Hv#S39523055;PUT-169a-Hordeum_vulgare-34037	99.64	281	0	570		B1K2_GLNLCQC01DLP4C	Osj027418|Oryza_sativa_subsp._japonica|G2-like|LOC_Os05g40960.1	95.65	92	8e-49	187		B1K2_isotig10017	Ath025067|Arabidopsis_thaliana|LSD|AT1G32540.1;NM_179411	91.38	58	4e-26	112
B1K2_isotig03464	sp|P29185|CH61_MAIZE	91.5	294	2e-150	523		B1K2_isotig00586	Hvu003851|Hordeum_vulgare|HB-other|gnl|UG|Hv#S39524052;PUT-169a-Hordeum_vulgare-66143	97.41	116	1e-55	207		B1K2_GLNLCQC01DU2X6	Bdi009780|Brachypodium_distachyon|VOZ|Bradi2g19820.1	94.55	165	2e-90	325		B1K2_isotig04087	Ath025671|Arabidopsis_thaliana|WRKY|AT5G56270.1;NM_125010	89.87	79	5e-38	154
B1K2_isotig02825	sp|Q75GA5|TIP41_ORYSJ	85.71	105	1e-51	194		B1K2_isotig00626	Hvu018865|Hordeum_vulgare|MYB|PUT-169a-Hordeum_vulgare-75838	100	181	2e-103	367		B1K2_GLNLCQC01DVLU9	Tae001369|Triticum_aestivum|FAR1|gnl|UG|Ta#S52542352	93.9	164	5e-88	318		B1K2_isotig07219	Ath027303|Arabidopsis_thaliana|MYB|AT1G49010.1;NM_103794	90.38	52	3e-22	100
B1K2_isotig02211	Q9XGF1_WHEAT	98.93	655	0	1117		B1K2_isotig00688	Hvu002384|Hordeum_vulgare|bHLH|PUT-169a-Hordeum_vulgare-70801;gnl|UG|Hv#S19015871	99.62	260	0	454		B1K2_GLNLCQC01E163D	Bdi010995|Brachypodium_distachyon|bHLH|Bradi2g22810.1	89.61	77	1e-34	140		B1K2_isotig00628	Ath028190|Arabidopsis_thaliana|MYB|AT3G46130.1;NM_114482	90.91	33	2e-25	69.3
B1K2_isotig02201	Q9STW6_ARATH	85.16	620	0	1017		B1K2_isotig01018	Hvu004190|Hordeum_vulgare|C2H2|PUT-169a-Hordeum_vulgare-67486;gnl|UG|Hv#S12609961	99.12	226	5e-132	461		B1K2_GLNLCQC01EYFJN	Bdi015102|Brachypodium_distachyon|WRKY|Bradi3g19640.1	86.43	140	9e-68	246		B1K2_isotig10017	Ath030615|Arabidopsis_thaliana|LSD|AT1G32540.2;AT1G32540.3;NM_001123927;NM_102989	91.38	58	5e-26	111
B1K2_isotig02163	Q5KQJ9_ORYSJ	89.84	187	0	344		B1K2_isotig01097	Hvu005826|Hordeum_vulgare|HB-other|PUT-169a-Hordeum_vulgare-109336;gnl|UG|Hv#S12834910	89.05	137	3e-68	250		B1K2_isotig00201	Tae001896|Triticum_aestivum|NAC|gnl|UG|Ta#S52545773	92.91	282	0	522		B1K30_isotig12038	Ath002175|Arabidopsis_thaliana|TALE|AT5G11060.1;NM_121144	87.13	101	3e-47	184
B1K2_isotig01876	Q08IH3_HORVU	100	102	5e-57	211		B1K2_isotig01171	Hvu005088|Hordeum_vulgare|bHLH|PUT-169a-Hordeum_vulgare-100863;gnl|UG|Hv#S12795783	99.12	228	1e-128	450		B1K2_isotig00628	Zma037488|Zea_mays|MYB|GRMZM2G130149_T04	97.73	44	4e-36	94		B1K30_isotig09169	Ath003323|Arabidopsis_thaliana|YABBY|AT4G00180.1;NM_116235	92.16	51	4e-23	102
B1K2_isotig01121	Q10KU5_ORYSJ	82.74	307	7e-151	524		B1K2_isotig01181	Hvu010911|Hordeum_vulgare|MYB_related|PUT-169a-Hordeum_vulgare-49682	94.98	219	8e-104	368		B1K2_isotig00688	Tae002926|Triticum_aestivum|bHLH|gnl|UG|Ta#S40784277	91.19	261	0	421		B1K30_isotig09330	Ath005410|Arabidopsis_thaliana|MYB_related|AT2G36960.1;NM_179942	87.5	40	4e-27	78.2
B1K2_isotig00798	Q53NM9_ORYSJ	92.84	573	0	991		B1K2_isotig01182	Hvu010911|Hordeum_vulgare|MYB_related|PUT-169a-Hordeum_vulgare-49682	94.98	219	6e-104	368		B1K2_isotig00759	Zma040717|Zea_mays|C2H2|GRMZM2G165581_T02;NM_001138444	90.12	81	4e-110	164		B1K30_isotig09169	Ath007437|Arabidopsis_thaliana|YABBY|AT4G00180.2;NM_001084868	92.16	51	3e-23	102
B1K2_GLNLCQC01DQCTQ	Q6ZLQ0_ORYSJ	85	140	5e-68	247		B1K2_isotig01209	Hvu012393|Hordeum_vulgare|C3H|PUT-169a-Hordeum_vulgare-33343	96.67	270	3e-168	528		B1K2_isotig00943	Bdi010512|Brachypodium_distachyon|GRAS|Bradi1g25370.1	91.94	571	0	1055		B1K30_isotig06816	Ath009644|Arabidopsis_thaliana|WRKY|AT4G24240.1;NM_118557	87.5	64	9e-31	129
B1K2_GLNLCQC01CM091	Q9ZP25_WHEAT	80.33	61	7e-21	90.1		B1K2_isotig01321	Hvu017171|Hordeum_vulgare|MYB|PUT-169a-Hordeum_vulgare-55190	99.49	195	2e-102	363		B1K2_isotig00945	Tae001589|Triticum_aestivum|MYB_related|gnl|UG|Ta#S52546643	98.81	84	6e-41	164		B1K30_GLNLCQC02IJ9DF	Ath009650|Arabidopsis_thaliana|MYB|AT4G01680.3;NM_001125441	90.74	54	2e-25	110
B1K2_GLNLCQC01A1OR9	gi|339759320|dbj|BAK52287.1|	81.46	151	6e-69	250		B1K2_isotig01322	Hvu017171|Hordeum_vulgare|MYB|PUT-169a-Hordeum_vulgare-55190	99.49	195	1e-102	363		B1K2_isotig01372	Zma051649|Zea_mays|M-type|GRMZM2G446426_T01	95.83	168	3e-78	286		B1K30_isotig09169	Ath009853|Arabidopsis_thaliana|YABBY|AT2G26580.1;AT2G26580.2;NM_179749;NM_179750	94.23	52	7e-25	107
B1K2_GLNLCQC01A1OR9	gi|339759322|dbj|BAK52288.1|	81.46	151	6e-69	250		B1K2_isotig01405	Hvu007414|Hordeum_vulgare|MYB_related|gnl|UG|Hv#S12642548;PUT-169a-Hordeum_vulgare-19695	96.43	84	1e-67	172		B1K2_isotig01375	Tae003831|Triticum_aestivum|ERF|gnl|UG|Ta#S16058415	93.43	213	6e-115	409		B1K30_isotig05499	Ath010112|Arabidopsis_thaliana|MYB|AT1G09770.1;NM_100849	94.92	59	2e-124	124
B1K30_isotig06645	F2DFX1_HORVU, dehydration response protein 4	100	250	1e-118	883		B1K2_isotig01464	Hvu000277|Hordeum_vulgare|DBB|gnl|UG|Hv#S12625322;PUT-169a-Hordeum_vulgare-13788;PUT-169a-Hordeum_vulgare-13787;PUT-169a-Hordeum_vulgare-13789	99.45	182	2e-110	389		B1K2_isotig01405	Tae006442|Triticum_aestivum|MYB_related|gnl|UG|Ta#S16058150	90.8	163	2e-106	306		B1K30_GLNLCQC02IJ9DF	Ath010323|Arabidopsis_thaliana|MYB|AT5G26660.1;NM_180548	92.59	54	2e-27	117
B1K30_isotig06645	A4U8U5_HORVU, Hvdr4 (Rho-GTPase-activating protein)	99	250	1e-118	872		B1K2_isotig01521	Hvu010137|Hordeum_vulgare|GRAS|gnl|UG|Hv#S39526666	99.39	163	5e-94	335		B1K2_isotig01464	Bdi029851|Brachypodium_distachyon|DBB|Bradi4g35950.1	86.52	178	7e-88	318		B1K30_isotig06816	Ath010624|Arabidopsis_thaliana|WRKY|AT3G04670.1;NM_111339	89.04	73	9e-35	142
B1K30_isotig15196	Q9S822_MAIZE	78.75	80	2e-35	137		B1K2_isotig01591	Hvu012434|Hordeum_vulgare|NF-YC|PUT-169a-Hordeum_vulgare-113379	99.65	282	1e-153	533		B1K2_isotig01491	Osj001306|Oryza_sativa_subsp._japonica|C3H|LOC_Os06g21390.1;LOC_Os06g21390.2;NM_001064040	93.39	121	1e-65	245		B1K30_isotig06816	Ath011825|Arabidopsis_thaliana|WRKY|AT5G28650.1;NM_122748	89.04	73	2e-34	140
B1K30_isotig15196	Q6RYQ7_MAIZE	78.75	80	2e-35	137		B1K2_isotig01593	Hvu004578|Hordeum_vulgare|bZIP|gnl|UG|Hv#S39524978;PUT-169a-Hordeum_vulgare-111543	98.91	183	8e-92	328		B1K2_isotig01491	Osj005041|Oryza_sativa_subsp._japonica|C3H|LOC_Os06g21390.3	93.39	121	1e-65	245		B1K30_GLNLCQC02FHUD4	Ath011904|Arabidopsis_thaliana|MYB_related|AT5G52660.1;NM_180846	88	50	9e-21	95.9
B1K30_isotig14215	Q9SK46_ARATH	77.78	45	1e-19	85.9		B1K2_isotig01682	Hvu012389|Hordeum_vulgare|GATA|PUT-169a-Hordeum_vulgare-24249	98.75	80	4e-49	162		B1K2_isotig01491	Osj046925|Oryza_sativa_subsp._japonica|C3H|LOC_Os06g21390.4	93.39	121	1e-65	245		B1K30_GLNLCQC02IJ9DF	Ath012543|Arabidopsis_thaliana|MYB|AT1G57560.1;NM_104552	92.59	54	1e-26	114
B1K30_isotig14167	Q5JM97_ORYSJ	92.16	51	2e-23	98.2		B1K2_isotig01925	Hvu000591|Hordeum_vulgare|AP2|gnl|UG|Hv#S39523814;PUT-169a-Hordeum_vulgare-36194;gnl|UG|Hv#S12718479	100	137	1e-67	246		B1K2_isotig01591	Tae007260|Triticum_aestivum|NF-YC|gnl|UG|Ta#S16058137	97.13	244	7e-126	445		B1K30_isotig06816	Ath014763|Arabidopsis_thaliana|WRKY|AT2G23320.1;NM_127896	87.5	64	2e-31	130
B1K30_isotig13553	Q5Z9N6_ORYSJ	86.49	37	1e-13	65.9		B1K2_isotig02243	Hvu016520|Hordeum_vulgare|MYB_related|PUT-169a-Hordeum_vulgare-22230	100	189	7e-105	372		B1K2_isotig01592	Osj014843|Oryza_sativa_subsp._japonica|NF-YC|LOC_Os11g34200.1;NM_001074587	97.01	67	2e-30	127		B1K30_GLNLCQC02IJ9DF	Ath014846|Arabidopsis_thaliana|MYB|AT4G01680.1;NM_116398	90.74	54	2e-25	111
B1K30_isotig11741	C9E2R2_WHEAT	98.23	113	2e-62	200		B1K2_isotig02378	Hvu010261|Hordeum_vulgare|NAC|PUT-169a-Hordeum_vulgare-59063	98.87	443	0	860		B1K2_isotig01592	Sbi031081|Sorghum_bicolor|NF-YC|Sb05g020860;XM_002449602	97.01	67	2e-30	127		B1K30_isotig01831	Ath021924|Arabidopsis_thaliana|G2-like|AT2G03500.1;NM_126400	85	60	2e-25	111
B1K30_isotig11741	A8VRI1_TRITU	98.23	113	2e-62	200		B1K2_isotig02552	Hvu010644|Hordeum_vulgare|G2-like|PUT-169a-Hordeum_vulgare-289116438	99.47	375	0	721		B1K2_isotig01592	Zma029360|Zea_mays|NF-YC|GRMZM2G105317_T03;NM_001165544	97.01	67	2e-30	127		B1K30_GLNLCQC02FHUD4	Ath022153|Arabidopsis_thaliana|MYB_related|AT5G52660.2;NM_124644	88	50	9e-21	95.9
B1K30_isotig11551	Q688X8_ORYSJ	82.05	39	2e-15	72.8		B1K2_isotig02725	Hvu014436|Hordeum_vulgare|VOZ|PUT-169a-Hordeum_vulgare-69469	99.6	249	2e-141	493		B1K2_isotig01593	Tae003901|Triticum_aestivum|bZIP|gnl|UG|Ta#S52544141	96.15	182	1e-87	318		B1K30_isotig09330	Ath025319|Arabidopsis_thaliana|MYB_related|AT2G36960.2;NM_179943	87.5	40	4e-27	78.2
B1K30_isotig11214	sp|P29185|CH61_MAIZE	91.6	119	3e-63	209		B1K2_isotig02749	Hvu001515|Hordeum_vulgare|MYB_related|PUT-169a-Hordeum_vulgare-73272;gnl|UG|Hv#S39525326	97.98	397	0	786		B1K2_isotig01634	Sbi011998|Sorghum_bicolor|bHLH|Sb07g027810;XM_002445860	86.75	83	7e-27	115		B1K30_isotig14292	Ath025671|Arabidopsis_thaliana|WRKY|AT5G56270.1;NM_125010	91.14	79	8e-39	156
B1K30_isotig10154	Q75HZ0_ORYSJ	79.31	58	5e-24	101		B1K2_isotig02788	Hvu014198|Hordeum_vulgare|C3H|PUT-169a-Hordeum_vulgare-14843	100	94	8e-55	205		B1K2_isotig01681	Bdi018365|Brachypodium_distachyon|GATA|Bradi1g33980.1	96.77	62	3e-48	125		B1K30_isotig12038	Ath026985|Arabidopsis_thaliana|TALE|AT5G25220.1;NM_122431	88.12	101	7e-48	186
B1K30_isotig09453	Q5QLT2_ORYSJ	83.53	85	5e-51	166		B1K2_isotig02791	Hvu001794|Hordeum_vulgare|bHLH|gnl|UG|Hv#S39525218;PUT-169a-Hordeum_vulgare-51292	99.32	292	0	578		B1K2_isotig01769	Osj056940|Oryza_sativa_subsp._japonica|MYB|LOC_Os10g20990.1;NM_001070942	90.1	101	4e-49	189		B1K30_isotig12038	Ath027103|Arabidopsis_thaliana|TALE|AT5G25220.2;NM_001036861	88.12	101	9e-48	185
B1K30_isotig09327	Q683D4_ARATH	80.19	106	9e-48	180		B1K2_isotig02975	Hvu000354|Hordeum_vulgare|FAR1|gnl|UG|Hv#S39524298;PUT-169a-Hordeum_vulgare-371116438;PUT-169a-Hordeum_vulgare-101175	100	251	0	511		B1K2_isotig01770	Osj056940|Oryza_sativa_subsp._japonica|MYB|LOC_Os10g20990.1;NM_001070942	90.1	101	3e-49	189		B1K30_GLNLCQC02IJ9DF	Ath030271|Arabidopsis_thaliana|MYB|AT1G09540.1;NM_100825	94.44	54	2e-27	117
B1K30_isotig09031	sp|Q5VR89|SIP11_ORYSJ	89.33	75	5e-39	151		B1K2_isotig03024	Hvu002709|Hordeum_vulgare|Trihelix|PUT-169a-Hordeum_vulgare-100999;PUT-169a-Hordeum_vulgare-101000	98.75	320	0	647		B1K2_isotig01925	Tae000403|Triticum_aestivum|AP2|gnl|UG|Ta#S33259634;gnl|UG|Ta#S52543611;gnl|UG|Ta#S37929168	98.54	137	1e-64	241
B1K30_isotig08741	Q08IH3_HORVU	100	94	4e-52	194		B1K2_isotig03040	Hvu001410|Hordeum_vulgare|SBP|gnl|UG|Hv#S39527145;PUT-169a-Hordeum_vulgare-111547	99.75	398	0	820		B1K2_isotig02049	Zma009806|Zea_mays|bHLH|GRMZM2G128807_T01	95.65	46	3e-21	96.7
B1K30_isotig08303	C0P753_MAIZE	84.29	70	6e-30	121		B1K2_isotig03109	Hvu010521|Hordeum_vulgare|NAC|PUT-169a-Hordeum_vulgare-46116439	98.88	267	2e-153	533		B1K2_isotig02049	Zma026608|Zea_mays|bHLH|NM_001148748	95.65	46	3e-21	96.7
B1K30_isotig08303	F0UXL1_MAIZE	84.29	70	6e-30	121		B1K2_isotig03117	Hvu003321|Hordeum_vulgare|C3H|gnl|UG|Hv#S39526691;PUT-169a-Hordeum_vulgare-33224	99.66	295	3e-137	479		B1K2_isotig02050	Zma009806|Zea_mays|bHLH|GRMZM2G128807_T01	95.65	46	1e-21	96.7
B1K30_isotig07823	sp|Q75GA5|TIP41_ORYSJ	86.09	115	1e-57	213		B1K2_isotig03161	Hvu010755|Hordeum_vulgare|C3H|PUT-169a-Hordeum_vulgare-29546	99.7	337	0	728		B1K2_isotig02050	Zma026608|Zea_mays|bHLH|NM_001148748	95.65	46	1e-21	96.7
B1K30_isotig07374	sp|Q9ATM1|SIP21_MAIZE	83.33	102	5e-47	178		B1K2_isotig03201	Hvu002060|Hordeum_vulgare|GRAS|gnl|UG|Hv#S39525754;PUT-169a-Hordeum_vulgare-76578	99.6	251	2e-147	513		B1K2_isotig02243	Bdi000095|Brachypodium_distachyon|MYB_related|Bradi1g08470.1	92.25	542	0	964
B1K30_isotig07374	B6TC82_MAIZE	83.33	102	5e-47	178		B1K2_isotig03238	Hvu001655|Hordeum_vulgare|ARF|gnl|UG|Hv#S39525792;PUT-169a-Hordeum_vulgare-75832	100	261	2e-150	523		B1K2_isotig02438	Tae001707|Triticum_aestivum|GRAS|gnl|UG|Ta#S52543985	97.47	79	1e-39	159
B1K30_isotig07097	Q9C5N0_ARATH	75.58	86	2e-76	141		B1K2_isotig03286	Hvu002914|Hordeum_vulgare|C2H2|gnl|UG|Hv#S39526945;PUT-169a-Hordeum_vulgare-41840	98.75	160	1e-72	264		B1K2_isotig02497	Tae001140|Triticum_aestivum|B3|gnl|UG|Ta#S52543032	91.23	171	0	318
B1K30_isotig06948	ERD1_ARATH	76.92	195	2e-84	302		B1K2_isotig03294	Hvu003291|Hordeum_vulgare|bHLH|PUT-169a-Hordeum_vulgare-33141;gnl|UG|Hv#S39523881	99.64	275	0	495		B1K2_isotig02552	Tae003189|Triticum_aestivum|G2-like|gnl|UG|Ta#S52545192	93.87	375	0	682
B1K30_isotig06423	Q5TKG1_ORYSJ	83.62	232	########	406		B1K2_isotig03369	Hvu010937|Hordeum_vulgare|C3H|PUT-169a-Hordeum_vulgare-81053	99.68	316	0	683		B1K2_isotig02596	Bdi015719|Brachypodium_distachyon|MYB_related|Bradi3g01340.4	86.02	465	0	738
B1K30_isotig03767	ENPL_ARATH	87.23	47	########	80.1		B1K2_isotig03391	Hvu013218|Hordeum_vulgare|WRKY|PUT-169a-Hordeum_vulgare-71459	99.26	272	5e-156	541		B1K2_isotig02629	Tae000299|Triticum_aestivum|MYB_related|PUT-163c-Triticum_aestivum-14464;PUT-163c-Triticum_aestivum-14455;PUT-163c-Triticum_aestivum-14457;gnl|UG|Ta#S17984435	90.94	298	0	520
B1K30_isotig03255	Q10KU5_ORYSJ	82.52	286	########	489		B1K2_isotig03465	Hvu006266|Hordeum_vulgare|C2H2|gnl|UG|Hv#S12555860;PUT-169a-Hordeum_vulgare-2855	95.97	149	1e-81	294		B1K2_isotig02668	Zma018385|Zea_mays|MYB_related|GRMZM2G443202_T01	87.67	73	2e-33	139
B1K30_isotig02574	Q5JLH8_ORYSJ	91.5	306	0	506		B1K2_isotig03518	Hvu013039|Hordeum_vulgare|HSF|PUT-169a-Hordeum_vulgare-80883	98.15	162	1e-87	314		B1K2_isotig02725	Tae002421|Triticum_aestivum|VOZ|gnl|UG|Ta#S52547042	93.62	376	0	721
B1K30_isotig02228	Q9STW6_ARATH	85.12	605	0	988		B1K2_isotig03534	Hvu012144|Hordeum_vulgare|MYB_related|PUT-169a-Hordeum_vulgare-50250	100	240	4e-118	415		B1K2_isotig02749	Tae001454|Triticum_aestivum|MYB_related|gnl|UG|Ta#S52543688	91.44	397	0	731
B1K30_isotig02006	Q9ZP24_WHEAT	89.09	55	5e-31	98.2		B1K2_isotig03549	Hvu011888|Hordeum_vulgare|HB-other|PUT-169a-Hordeum_vulgare-65962	100	293	1e-158	550		B1K2_isotig02788	Tae002978|Triticum_aestivum|C3H|PUT-163c-Triticum_aestivum-18440	98.25	228	1e-153	494
B1K30_isotig01868	F4IYB7_ARATH	78.7	108	1e-47	179		B1K2_isotig03578	Hvu003223|Hordeum_vulgare|NF-YA|PUT-169a-Hordeum_vulgare-403116442;gnl|UG|Hv#S39525679	98.24	227	0	423		B1K2_isotig02791	Tae012803|Triticum_aestivum|bHLH|gnl|UG|Ta#S32595832	94.08	169	2e-86	315
B1K30_isotig00722	Q6ZLQ0_ORYSJ	80.43	281	########	477		B1K2_isotig03660	Hvu006525|Hordeum_vulgare|ERF|gnl|UG|Hv#S39527355;PUT-169a-Hordeum_vulgare-32838	100	184	1e-100	357		B1K2_isotig03024	Tae003295|Triticum_aestivum|Trihelix|gnl|UG|Ta#S52545161	90.94	320	2e-169	590
B1K30_isotig00230	sp|A2YWQ1|HSP81_ORYSI	91.1	326	0	499		B1K2_isotig03735	Hvu007359|Hordeum_vulgare|HSF|gnl|UG|Hv#S12516367;PUT-169a-Hordeum_vulgare-60749	90	60	1e-25	108		B1K2_isotig03161	Tae002841|Triticum_aestivum|C3H|gnl|UG|Ta#S52542959	91.69	337	0	669
B1K30_isotig00230	sp|Q0J4P2|HSP81_ORYSJ	91.1	326	0	499		B1K2_isotig03789	Hvu011758|Hordeum_vulgare|GRAS|PUT-169a-Hordeum_vulgare-90608	94.04	218	7e-129	376		B1K2_isotig03201	Osj023528|Oryza_sativa_subsp._japonica|GRAS|LOC_Os03g09280.1;LOC_Os03g09280.2;LOC_Os03g09280.3;NM_001055780	88.45	251	4e-129	456
B1K30_isotig00229	sp|A2YWQ1|HSP81_ORYSI	91.1	326	0	499		B1K2_isotig03880	Hvu001478|Hordeum_vulgare|Trihelix|gnl|UG|Hv#S39527846;PUT-169a-Hordeum_vulgare-76573	99.62	263	1e-140	490		B1K2_isotig03218	Zma024686|Zea_mays|bHLH|GRMZM2G057260_T01	87.6	121	7e-70	223
B1K30_isotig00229	sp|Q0J4P2|HSP81_ORYSJ	91.1	326	0	499		B1K2_isotig03901	Hvu002213|Hordeum_vulgare|C2H2|gnl|UG|Hv#S39525052;PUT-169a-Hordeum_vulgare-94428	95.37	216	1e-126	444		B1K2_isotig03238	Tae001861|Triticum_aestivum|ARF|gnl|UG|Ta#S52546694	95.79	261	5e-144	506
B1K30_isotig00082	Q53NM9_ORYSJ	93.5	446	0	776		B1K2_isotig03902	Hvu003363|Hordeum_vulgare|bZIP|gnl|UG|Hv#S12719885;PUT-169a-Hordeum_vulgare-58584	100	236	2e-125	439		B1K2_isotig03286	Tae003558|Triticum_aestivum|C2H2|gnl|UG|Ta#S52545426	99.38	160	2e-71	265
B1K30_GLNLCQC02IOKLK	gi|339759322|dbj|BAK52288.1|	76.15	109	2e-39	148		B1K2_isotig04002	Hvu000630|Hordeum_vulgare|GATA|gnl|UG|Hv#S39525747;PUT-169a-Hordeum_vulgare-90019;PUT-169a-Hordeum_vulgare-90018	93.69	206	1e-116	410		B1K2_isotig03369	Bdi015238|Brachypodium_distachyon|C3H|Bradi2g58770.1	90.82	316	0	629
B1K30_GLNLCQC02IOKLK	gi|339759320|dbj|BAK52287.1|	76.15	109	2e-39	148		B1K2_isotig04004	Hvu002699|Hordeum_vulgare|ARR-B|PUT-169a-Hordeum_vulgare-106158;gnl|UG|Hv#S12498588	99.24	132	1e-71	261		B1K2_isotig03391	Tae003084|Triticum_aestivum|WRKY|gnl|UG|Ta#S44692926	88.97	272	1e-149	484
B1K30_GLNLCQC02HH7SX	B6UH99_MAIZE	80	35	1e-12	62.4		B1K2_isotig04020	Hvu006567|Hordeum_vulgare|TALE|PUT-169a-Hordeum_vulgare-110386;PUT-169a-Hordeum_vulgare-110384	100	179	4e-98	348		B1K2_isotig03417	Bdi018602|Brachypodium_distachyon|ARF|Bradi1g46600.1	91.98	187	2e-92	335
B1K30_GLNLCQC02G83NM	Q33AG5_ORYSJ	79.37	63	7e-38	103		B1K2_isotig04048	Hvu001584|Hordeum_vulgare|NAC|gnl|UG|Hv#S39527709;PUT-169a-Hordeum_vulgare-7831	100	231	2e-111	393		B1K2_isotig03465	Tae009885|Triticum_aestivum|C2H2|gnl|UG|Ta#S22388339	86.71	158	8e-77	277
							B1K2_isotig04087	Hvu002074|Hordeum_vulgare|WRKY|gnl|UG|Hv#S16822727;PUT-169a-Hordeum_vulgare-76925	99.16	238	2e-139	486		B1K2_isotig03534	Tae006097|Triticum_aestivum|MYB_related|gnl|UG|Ta#S52542946	98.34	241	3e-114	407
							B1K2_isotig04144	Hvu014624|Hordeum_vulgare|C2H2|PUT-169a-Hordeum_vulgare-40300	98.44	64	9e-57	136		B1K2_isotig03660	Tae010203|Triticum_aestivum|ERF|gnl|UG|Ta#S52547127	98.91	184	3e-98	353
							B1K2_isotig04205	Hvu000188|Hordeum_vulgare|NAC|gnl|UG|Hv#S44663149;PUT-169a-Hordeum_vulgare-58165;gnl|UG|Hv#S12680628;PUT-169a-Hordeum_vulgare-130116442	98.45	193	4e-112	395		B1K2_isotig03721	Tae001534|Triticum_aestivum|HB-PHD|gnl|UG|Ta#S52544211	87.86	280	9e-126	445
							B1K2_isotig04217	Hvu002676|Hordeum_vulgare|Dof|gnl|UG|Hv#S39524071;PUT-169a-Hordeum_vulgare-99989	100	229	3e-120	422		B1K2_isotig03735	Tae003352|Triticum_aestivum|HSF|gnl|UG|Ta#S50901863	89.04	301	2e-157	550
							B1K2_isotig04298	Hvu005776|Hordeum_vulgare|bHLH|PUT-169a-Hordeum_vulgare-2799;gnl|UG|Hv#S12506178	99.06	213	1e-106	377		B1K2_isotig03739	Tae001380|Triticum_aestivum|HD-ZIP|gnl|UG|Ta#S52546284	98.55	207	2e-123	416
							B1K2_isotig04316	Hvu006319|Hordeum_vulgare|bZIP|PUT-169a-Hordeum_vulgare-80445;gnl|UG|Hv#S12643134	100	163	2e-80	290		B1K2_isotig03767	Tae001393|Triticum_aestivum|Nin-like|gnl|UG|Ta#S52542770	95.3	149	4e-78	286
							B1K2_isotig04333	Hvu003133|Hordeum_vulgare|ERF|gnl|UG|Hv#S39523391;PUT-169a-Hordeum_vulgare-33594	96.62	237	2e-120	423		B1K2_isotig03789	Bdi003760|Brachypodium_distachyon|GRAS|Bradi4g43680.1;Bradi4g43680.2	95.13	226	3e-125	416
							B1K2_isotig04346	Hvu005577|Hordeum_vulgare|bZIP|gnl|UG|Hv#S39523709;PUT-169a-Hordeum_vulgare-57726	98.6	143	4e-80	289		B1K2_isotig03887	Tae001468|Triticum_aestivum|ARF|gnl|UG|Ta#S52542416	96.67	180	6e-98	352
							B1K2_isotig04363	Hvu003379|Hordeum_vulgare|ERF|PUT-169a-Hordeum_vulgare-92254;PUT-169a-Hordeum_vulgare-92256	93.09	217	6e-115	404		B1K2_isotig03901	Osj005546|Oryza_sativa_subsp._japonica|C2H2|LOC_Os01g65080.1;LOC_Os01g65080.2;LOC_Os01g65080.3;LOC_Os01g65080.4;NM_001051470	88.89	216	2e-117	417
							B1K2_isotig04536	Hvu004314|Hordeum_vulgare|GATA|PUT-169a-Hordeum_vulgare-53028;gnl|UG|Hv#S41551345	99.39	163	6e-93	331		B1K2_isotig03968	Bdi014401|Brachypodium_distachyon|bZIP|Bradi4g02570.1	93.55	93	3e-43	171
							B1K2_isotig04595	Hvu005881|Hordeum_vulgare|bHLH|PUT-169a-Hordeum_vulgare-60891;gnl|UG|Hv#S42549118	100	218	1e-113	400		B1K2_isotig04020	Bdi021727|Brachypodium_distachyon|TALE|Bradi1g30730.1	95.58	181	8e-93	335
							B1K2_isotig04650	Hvu001759|Hordeum_vulgare|EIL|gnl|UG|Hv#S39522869;PUT-169a-Hordeum_vulgare-85078	100	180	1e-97	347		B1K2_isotig04076	Tae001417|Triticum_aestivum|ARF|gnl|UG|Ta#S52544002	94.69	207	2e-112	400
							B1K2_isotig04668	Hvu005112|Hordeum_vulgare|TALE|PUT-169a-Hordeum_vulgare-112627;gnl|UG|Hv#S12515383	98.54	137	7e-79	285		B1K2_isotig04087	Tae002039|Triticum_aestivum|WRKY|gnl|UG|Ta#S16058012	95.8	238	3e-134	473
							B1K2_isotig04707	Hvu001562|Hordeum_vulgare|B3|PUT-169a-Hordeum_vulgare-94733;gnl|UG|Hv#S39525873	98.75	160	2e-90	323		B1K2_isotig04115	Bdi014850|Brachypodium_distachyon|G2-like|Bradi1g13420.1	93.41	273	5e-150	525
							B1K2_isotig04741	Hvu016482|Hordeum_vulgare|GATA|PUT-169a-Hordeum_vulgare-41357	100	212	8e-109	384		B1K2_isotig04239	Bdi004511|Brachypodium_distachyon|MYB|Bradi2g42930.1	90.69	247	9e-133	468
							B1K2_isotig04818	Hvu011162|Hordeum_vulgare|bHLH|PUT-169a-Hordeum_vulgare-13440	100	188	2e-105	373		B1K2_isotig04241	Tae004097|Triticum_aestivum|bHLH|gnl|UG|Ta#S52544606	92.75	193	1e-96	348
							B1K2_isotig04895	Hvu000566|Hordeum_vulgare|GeBP|PUT-169a-Hordeum_vulgare-109497;gnl|UG|Hv#S12521898;PUT-169a-Hordeum_vulgare-109498	100	222	2e-124	436		B1K2_isotig04298	Tae006808|Triticum_aestivum|bHLH|gnl|UG|Ta#S17890189	94.16	154	2e-104	287
							B1K2_isotig05013	Hvu000665|Hordeum_vulgare|bZIP|gnl|UG|Hv#S39525998;PUT-169a-Hordeum_vulgare-51737;PUT-169a-Hordeum_vulgare-51738	100	185	3e-84	302		B1K2_isotig04308	Zma009794|Zea_mays|FAR1|GRMZM2G083374_T01	94.39	214	3e-101	363
							B1K2_isotig05022	Hvu003335|Hordeum_vulgare|ERF|gnl|UG|Hv#S39525777;PUT-169a-Hordeum_vulgare-80806	99.51	203	8e-119	417		B1K2_isotig04319	Bdi016659|Brachypodium_distachyon|NF-X1|Bradi2g00230.1;Bradi2g00230.2;Bradi2g00230.3	90.49	326	0	707
							B1K2_isotig05050	Hvu006302|Hordeum_vulgare|MIKC|gnl|UG|Hv#S36161752;PUT-169a-Hordeum_vulgare-459116443	100	198	2e-98	349		B1K2_isotig04346	Tae007722|Triticum_aestivum|bZIP|gnl|UG|Ta#S52542494	95.8	143	2e-75	277
							B1K2_isotig05073	Hvu001434|Hordeum_vulgare|HB-PHD|gnl|UG|Hv#S39525757;PUT-169a-Hordeum_vulgare-92661	99.57	230	1e-164	444		B1K2_isotig04363	Tae004315|Triticum_aestivum|ERF|gnl|UG|Ta#S33259520	90.39	229	2e-116	414
							B1K2_isotig05074	Hvu001960|Hordeum_vulgare|GRAS|gnl|UG|Hv#S39527812;PUT-169a-Hordeum_vulgare-57268	100	188	3e-110	389		B1K2_isotig04478	Tae003071|Triticum_aestivum|C3H|gnl|UG|Ta#S52541984	95.83	120	4e-55	210
							B1K2_isotig05316	Hvu005236|Hordeum_vulgare|G2-like|PUT-169a-Hordeum_vulgare-19252;gnl|UG|Hv#S15181617	99.5	202	2e-108	382		B1K2_isotig04536	Osj027368|Oryza_sativa_subsp._japonica|GATA|LOC_Os03g47970.2	90.91	88	1e-42	169
							B1K2_isotig05396	Hvu003152|Hordeum_vulgare|MYB|PUT-169a-Hordeum_vulgare-321116438;gnl|UG|Hv#S39527460	99.58	236	2e-135	472		B1K2_isotig04595	Bdi007491|Brachypodium_distachyon|bHLH|Bradi3g14590.1	88.53	218	6e-96	345
							B1K2_isotig05525	Hvu001964|Hordeum_vulgare|HRT-like|gnl|UG|Hv#S39525418;PUT-169a-Hordeum_vulgare-60945	99.06	212	3e-124	435		B1K2_isotig04608	Bdi019207|Brachypodium_distachyon|Whirly|Bradi1g51040.1	93.94	132	1e-71	265
							B1K2_isotig05579	Hvu001561|Hordeum_vulgare|MYB_related|PUT-169a-Hordeum_vulgare-634116443;gnl|UG|Hv#S44065185	100	166	2e-94	336		B1K2_isotig04650	Tae002054|Triticum_aestivum|EIL|gnl|UG|Ta#S52543344	91.67	180	6e-86	312
							B1K2_isotig05757	Hvu001687|Hordeum_vulgare|EIL|gnl|UG|Hv#S39524779;PUT-169a-Hordeum_vulgare-98849	89.32	103	1e-32	130		B1K2_isotig04668	Bdi023057|Brachypodium_distachyon|TALE|Bradi3g06170.3	89.63	164	1e-80	295
							B1K2_isotig05785	Hvu005686|Hordeum_vulgare|GRAS|PUT-169a-Hordeum_vulgare-103022;PUT-169a-Hordeum_vulgare-103023	92.96	71	3e-36	142		B1K2_isotig04741	Tae012310|Triticum_aestivum|GATA|gnl|UG|Ta#S37443274	96.37	193	2e-92	333
							B1K2_isotig05795	Hvu001656|Hordeum_vulgare|ARR-B|gnl|UG|Hv#S39524768;PUT-169a-Hordeum_vulgare-62719	99.63	268	3e-146	508		B1K2_isotig04818	Bdi028926|Brachypodium_distachyon|bHLH|Bradi2g08080.1	93.62	188	2e-98	353
							B1K2_isotig05880	Hvu015693|Hordeum_vulgare|bZIP|PUT-169a-Hordeum_vulgare-92735	100	178	8e-88	314		B1K2_isotig05013	Tae002104|Triticum_aestivum|bZIP|gnl|UG|Ta#S12922941	89.16	203	3e-97	308
							B1K2_isotig06024	Hvu002355|Hordeum_vulgare|bZIP|PUT-169a-Hordeum_vulgare-137116443;gnl|UG|Hv#S39525475	100	170	1e-119	342		B1K2_isotig05074	Bdi018604|Brachypodium_distachyon|GRAS|Bradi2g56910.1	96.3	189	3e-106	380
							B1K2_isotig06093	Hvu005090|Hordeum_vulgare|bHLH|PUT-169a-Hordeum_vulgare-19206;gnl|UG|Hv#S12517312	95.77	71	2e-39	133		B1K2_isotig05090	Tae001351|Triticum_aestivum|ARF|gnl|UG|Ta#S52543842	86.56	186	8e-90	325
							B1K2_isotig06317	Hvu012789|Hordeum_vulgare|MYB_related|gnl|UG|Hv#S12564093	93.33	120	3e-55	206		B1K2_isotig05316	Tae006882|Triticum_aestivum|G2-like|gnl|UG|Ta#S22669130	94.09	203	4e-101	362
							B1K2_isotig06348	Hvu012228|Hordeum_vulgare|MYB_related|PUT-169a-Hordeum_vulgare-1959	97.37	114	2e-82	227		B1K2_isotig05396	Tae003726|Triticum_aestivum|MYB|gnl|UG|Ta#S52546610	95.34	236	3e-127	449
							B1K2_isotig06501	Hvu020329|Hordeum_vulgare|bHLH|PUT-169a-Hordeum_vulgare-5792	100	157	2e-75	273		B1K2_isotig05484	Tae002420|Triticum_aestivum|FAR1|gnl|UG|Ta#S52546782	85.87	276	4e-135	475
							B1K2_isotig06711	Hvu001673|Hordeum_vulgare|MYB|gnl|UG|Hv#S39525732;PUT-169a-Hordeum_vulgare-40870	99.44	180	9e-91	323		B1K2_isotig05832	Zma038041|Zea_mays|GRAS|GRMZM2G116638_T01	88	100	8e-49	189
							B1K2_isotig06720	Hvu008094|Hordeum_vulgare|bHLH|gnl|UG|Hv#S41556657;PUT-169a-Hordeum_vulgare-60606	98.46	130	3e-69	252		B1K2_isotig05880	Tae005587|Triticum_aestivum|bZIP|gnl|UG|Ta#S52541037	95.45	176	1e-80	295
							B1K2_isotig06804	Hvu003786|Hordeum_vulgare|WRKY|PUT-169a-Hordeum_vulgare-44573;gnl|UG|Hv#S39523987	98.44	64	1e-35	140		B1K2_isotig05882	Tae000332|Triticum_aestivum|bZIP|PUT-163c-Triticum_aestivum-14151;gnl|UG|Ta#S52541451;PUT-163c-Triticum_aestivum-6003;PUT-163c-Triticum_aestivum-14152	99.19	124	2e-56	214
							B1K2_isotig06855	Hvu012200|Hordeum_vulgare|bZIP|PUT-169a-Hordeum_vulgare-116284	100	174	3e-95	338		B1K2_isotig06093	Tae005418|Triticum_aestivum|bHLH|gnl|UG|Ta#S26028908	85.92	71	4e-32	122
							B1K2_isotig06904	Hvu009835|Hordeum_vulgare|bZIP|gnl|UG|Hv#S12641506;PUT-169a-Hordeum_vulgare-85612	100	82	3e-42	162		B1K2_isotig06348	Tae011189|Triticum_aestivum|MYB_related|gnl|UG|Ta#S32617402	91.23	114	1e-68	213
							B1K2_isotig07038	Hvu001236|Hordeum_vulgare|C2H2|gnl|UG|Hv#S12516878;PUT-169a-Hordeum_vulgare-40848;PUT-169a-Hordeum_vulgare-40850	100	74	3e-41	159		B1K2_isotig06531	Tae004883|Triticum_aestivum|bZIP|gnl|UG|Ta#S52542242	98.08	52	5e-22	99.8
							B1K2_isotig07086	Hvu007560|Hordeum_vulgare|YABBY|PUT-169a-Hordeum_vulgare-49758;gnl|UG|Hv#S12625204	99.26	135	2e-77	279		B1K2_isotig06804	Bdi002713|Brachypodium_distachyon|WRKY|Bradi1g14300.3	98.44	64	2e-34	140
							B1K2_isotig07089	Hvu003727|Hordeum_vulgare|C2H2|PUT-169a-Hordeum_vulgare-72541;gnl|UG|Hv#S12642263	98.94	94	5e-54	201		B1K2_isotig06804	Bdi013607|Brachypodium_distachyon|WRKY|Bradi1g14300.1;Bradi1g14300.2	98.44	64	2e-34	140
							B1K2_isotig07107	Hvu013126|Hordeum_vulgare|ARF|PUT-169a-Hordeum_vulgare-15468	97.3	74	5e-40	155		B1K2_isotig06855	Tae008417|Triticum_aestivum|bZIP|gnl|UG|Ta#S32702212	98.8	166	5e-94	320
							B1K2_isotig07187	Hvu007897|Hordeum_vulgare|C2H2|gnl|UG|Hv#S12850633;PUT-169a-Hordeum_vulgare-24488	100	45	1e-27	95.1		B1K2_isotig06904	Bdi012117|Brachypodium_distachyon|bZIP|Bradi3g57960.1	90.24	82	3e-37	150
							B1K2_isotig07219	Hvu006992|Hordeum_vulgare|MYB_related|PUT-169a-Hordeum_vulgare-7861;gnl|UG|Hv#S21609493	94.37	71	1e-34	137		B1K2_isotig07038	Tae020082|Triticum_aestivum|C2H2|gnl|UG|Ta#S17895376	97.3	74	2e-39	157
							B1K2_isotig07239	Hvu010840|Hordeum_vulgare|TALE|PUT-169a-Hordeum_vulgare-97363	100	112	9e-63	230		B1K2_isotig07086	Tae012977|Triticum_aestivum|YABBY|gnl|UG|Ta#S46933443	94.07	135	3e-69	256
							B1K2_isotig07362	Hvu005549|Hordeum_vulgare|bHLH|gnl|UG|Hv#S34818047;PUT-169a-Hordeum_vulgare-27117	98.45	129	2e-69	248		B1K2_isotig07089	Tae003853|Triticum_aestivum|C2H2|gnl|UG|Ta#S52542883	92.55	94	5e-49	189
							B1K2_isotig07512	Hvu019651|Hordeum_vulgare|C3H|PUT-169a-Hordeum_vulgare-43862	100	112	3e-56	209		B1K2_isotig07206	Zma010015|Zea_mays|GATA|GRMZM2G396451_T02	89.81	157	6e-106	292
							B1K2_isotig07681	Hvu014144|Hordeum_vulgare|WOX|PUT-169a-Hordeum_vulgare-22329	100	94	4e-52	195		B1K2_isotig07219	Tae005558|Triticum_aestivum|MYB|gnl|UG|Ta#S52543454	94.37	71	3e-33	137
							B1K2_isotig07809	Hvu012142|Hordeum_vulgare|bZIP|PUT-169a-Hordeum_vulgare-44669	100	61	6e-32	128		B1K2_isotig07239	Tae001876|Triticum_aestivum|TALE|gnl|UG|Ta#S52542192	93.75	112	6e-56	212
							B1K2_isotig07837	Hvu001322|Hordeum_vulgare|FAR1|gnl|UG|Hv#S39526253;PUT-169a-Hordeum_vulgare-89638	98.04	204	2e-106	375		B1K2_isotig07351	Bdi001886|Brachypodium_distachyon|G2-like|Bradi4g03160.1	86.89	61	2e-26	114
							B1K2_isotig07961	Hvu003451|Hordeum_vulgare|bZIP|gnl|UG|Hv#S12719886;PUT-169a-Hordeum_vulgare-85151	100	73	2e-37	146		B1K2_isotig07362	Tae011147|Triticum_aestivum|bHLH|gnl|UG|Ta#S17982712	86.36	66	7e-26	112
							B1K2_isotig08009	Hvu005466|Hordeum_vulgare|MIKC|gnl|UG|Hv#S30930717;PUT-169a-Hordeum_vulgare-107853	100	82	7e-58	161		B1K2_isotig07504	Osj008908|Oryza_sativa_subsp._japonica|Nin-like|NM_001059731	85.57	97	1e-45	178
							B1K2_isotig08031	Hvu002759|Hordeum_vulgare|MYB|PUT-169a-Hordeum_vulgare-101854;gnl|UG|Hv#S39526724	97.73	88	4e-40	155		B1K2_isotig07504	Osj057324|Oryza_sativa_subsp._japonica|Nin-like|LOC_Os04g41850.1	85.57	97	1e-45	178
							B1K2_isotig08141	Hvu005017|Hordeum_vulgare|C2H2|PUT-169a-Hordeum_vulgare-274116444;gnl|UG|Hv#S41554148	99.11	112	3e-65	238		B1K2_isotig07512	Tae005682|Triticum_aestivum|C3H|gnl|UG|Ta#S52545452	92.92	113	6e-53	202
							B1K2_isotig08207	Hvu004285|Hordeum_vulgare|C2H2|gnl|UG|Hv#S39523628;PUT-169a-Hordeum_vulgare-60156	100	66	2e-34	136		B1K2_isotig07681	Tae001397|Triticum_aestivum|WOX|gnl|UG|Ta#S52543838	89.29	56	5e-23	102
							B1K2_isotig08226	Hvu004221|Hordeum_vulgare|bZIP|gnl|UG|Hv#S36163928;PUT-169a-Hordeum_vulgare-91723	98.37	123	4e-66	241		B1K2_isotig07705	Tae001307|Triticum_aestivum|CAMTA|gnl|UG|Ta#S52546218	93.33	150	9e-110	297
							B1K2_isotig08238	Hvu003141|Hordeum_vulgare|B3|PUT-169a-Hordeum_vulgare-20116439;PUT-169a-Hordeum_vulgare-32468	99	201	2e-116	409		B1K2_isotig07837	Bdi005479|Brachypodium_distachyon|FAR1|Bradi1g67770.1	92.16	204	9e-100	357
							B1K2_isotig08265	Hvu010674|Hordeum_vulgare|GRAS|PUT-169a-Hordeum_vulgare-79087	100	55	3e-29	119		B1K2_isotig07961	Tae000681|Triticum_aestivum|bZIP|gnl|UG|Ta#S43309415;gnl|UG|Ta#S43309413	93.24	74	4e-33	136
							B1K2_isotig08321	Hvu008100|Hordeum_vulgare|TALE|PUT-169a-Hordeum_vulgare-34436;gnl|UG|Hv#S41544939	99.11	112	2e-63	233		B1K2_isotig08031	Osj024318|Oryza_sativa_subsp._japonica|MYB|LOC_Os05g04820.1;NM_001061132	97.75	89	2e-39	157
							B1K2_isotig08347	Hvu005142|Hordeum_vulgare|HB-other|PUT-169a-Hordeum_vulgare-68673;gnl|UG|Hv#S12595265	99	100	3e-54	202		B1K2_isotig08132	Bdi019086|Brachypodium_distachyon|DBB|Bradi3g50170.1	86.51	126	2e-49	190
							B1K2_isotig08441	Hvu000815|Hordeum_vulgare|bHLH|PUT-169a-Hordeum_vulgare-452116438;gnl|UG|Hv#S12714787;PUT-169a-Hordeum_vulgare-452116437	100	124	8e-60	220		B1K2_isotig08207	Tae012724|Triticum_aestivum|C2H2|gnl|UG|Ta#S32718983	92.42	66	3e-30	126
							B1K2_isotig08639	Hvu006196|Hordeum_vulgare|ERF|PUT-169a-Hordeum_vulgare-83759;gnl|UG|Hv#S12557426	100	91	9e-51	190		B1K2_isotig08226	Tae005289|Triticum_aestivum|bZIP|gnl|UG|Ta#S52543180	91.87	123	5e-60	225
							B1K2_isotig08853	Hvu005475|Hordeum_vulgare|bZIP|PUT-169a-Hordeum_vulgare-16274;gnl|UG|Hv#S15201768	89.84	128	4e-64	234		B1K2_isotig08265	Tae008092|Triticum_aestivum|GRAS|gnl|UG|Ta#S32693963	94.55	55	2e-26	114
							B1K2_isotig08886	Hvu011931|Hordeum_vulgare|bHLH|PUT-169a-Hordeum_vulgare-18344	97.26	73	9e-51	140		B1K2_isotig08321	Tae016275|Triticum_aestivum|TALE|gnl|UG|Ta#S37747284	99.11	112	3e-62	233
							B1K2_isotig08930	Hvu007366|Hordeum_vulgare|bZIP|gnl|UG|Hv#S12771078;PUT-169a-Hordeum_vulgare-90968	100	66	1e-32	130		B1K2_isotig08340	Osj007379|Oryza_sativa_subsp._japonica|bHLH|NM_001072339	94.74	171	1e-89	323
							B1K2_isotig08965	Hvu013157|Hordeum_vulgare|B3|PUT-169a-Hordeum_vulgare-110915	85.16	128	5e-63	231		B1K2_isotig08340	Osj013973|Oryza_sativa_subsp._japonica|bHLH|LOC_Os11g06010.1	94.74	171	1e-89	323
							B1K2_isotig09161	Hvu023506|Hordeum_vulgare|MYB_related|PUT-169a-Hordeum_vulgare-87146	85.51	69	2e-32	129		B1K2_isotig08745	Tae014535|Triticum_aestivum|M-type|gnl|UG|Ta#S37925690	86.17	94	3e-39	156
							B1K2_isotig09528	Hvu005768|Hordeum_vulgare|Whirly|gnl|UG|Hv#S39527481;PUT-169a-Hordeum_vulgare-8711	100	91	7e-50	187		B1K2_isotig08853	Bdi019980|Brachypodium_distachyon|bZIP|Bradi1g64060.1	97.88	189	2e-94	340
							B1K2_isotig09577	Hvu012223|Hordeum_vulgare|bZIP|gnl|UG|Hv#S36163929	89.13	92	4e-40	155		B1K2_isotig08853	Bdi024781|Brachypodium_distachyon|bZIP|Bradi1g64060.2	97.88	189	2e-94	340
							B1K2_isotig09871	Hvu014584|Hordeum_vulgare|MYB_related|PUT-169a-Hordeum_vulgare-53898	100	75	8e-35	137		B1K2_isotig08930	Bdi008477|Brachypodium_distachyon|bZIP|Bradi3g07540.1	100	66	2e-31	130
							B1K2_isotig10016	Hvu009716|Hordeum_vulgare|MYB_related|gnl|UG|Hv#S12515122;PUT-169a-Hordeum_vulgare-82127	100	51	3e-27	112		B1K2_isotig08930	Tae015430|Triticum_aestivum|bZIP|gnl|UG|Ta#S52544168	100	66	2e-31	130
							B1K2_isotig10073	Hvu003258|Hordeum_vulgare|GeBP|gnl|UG|Hv#S39526536;PUT-169a-Hordeum_vulgare-36200	100	58	1e-28	116		B1K2_isotig09528	Tae007648|Triticum_aestivum|Whirly|gnl|UG|Ta#S52542948	96.7	91	2e-46	179
							B1K2_isotig10221	Hvu003652|Hordeum_vulgare|AP2|gnl|UG|Hv#S39527601;PUT-169a-Hordeum_vulgare-66601	98.94	94	4e-86	190		B1K2_isotig09577	Bdi017510|Brachypodium_distachyon|bZIP|Bradi1g46060.1	90.43	94	1e-43	171
							B1K2_isotig10290	Hvu003517|Hordeum_vulgare|B3|PUT-169a-Hordeum_vulgare-57116440;gnl|UG|Hv#S41546659	96.9	129	1e-71	259		B1K2_isotig09634	Tae011006|Triticum_aestivum|C2H2|gnl|UG|Ta#S32724136	92.65	68	8e-41	153
							B1K2_isotig10457	Hvu006978|Hordeum_vulgare|YABBY|gnl|UG|Hv#S39527345;PUT-169a-Hordeum_vulgare-82236	93.88	49	6e-24	101		B1K2_isotig09903	Bdi021756|Brachypodium_distachyon|ERF|Bradi3g42630.1	90.37	135	1e-66	247
							B1K2_isotig10711	Hvu003128|Hordeum_vulgare|HSF|PUT-169a-Hordeum_vulgare-106986;gnl|UG|Hv#S42541506	99.36	156	8e-84	300		B1K2_isotig10017	Sbi005625|Sorghum_bicolor|LSD|Sb07g004050;XM_002445052	93.24	74	6e-37	148
							B1K2_isotig10746	Hvu001722|Hordeum_vulgare|NF-X1|PUT-169a-Hordeum_vulgare-39769;gnl|UG|Hv#S39525748	93.51	154	1e-84	302		B1K2_isotig10017	Zma010120|Zea_mays|LSD|GRMZM2G055135_T02	93.24	74	7e-37	148
							B1K2_isotig10910	Hvu012934|Hordeum_vulgare|bHLH|PUT-169a-Hordeum_vulgare-15966	99.37	158	1e-89	319		B1K2_isotig10017	Zma010705|Zea_mays|LSD|GRMZM2G055135_T01;GRMZM2G055135_T06;NM_001158470	93.24	74	7e-37	148
							B1K2_isotig10985	Hvu005379|Hordeum_vulgare|CPP|PUT-169a-Hordeum_vulgare-44855;gnl|UG|Hv#S19017200	91.43	35	3e-23	67.4		B1K2_isotig10073	Tae004320|Triticum_aestivum|GeBP|gnl|UG|Ta#S52542944	94.83	58	3e-26	113
							B1K2_isotig10988	Hvu002017|Hordeum_vulgare|GRAS|gnl|UG|Hv#S39524692;PUT-169a-Hordeum_vulgare-245116437	96.99	133	4e-81	263		B1K2_isotig10192	Tae010843|Triticum_aestivum|bHLH|gnl|UG|Ta#S32675901	93.06	72	2e-34	129
							B1K2_isotig11031	Hvu005291|Hordeum_vulgare|BBR/BPC|PUT-169a-Hordeum_vulgare-17327;gnl|UG|Hv#S12524284	95.95	74	8e-38	147		B1K2_isotig10221	Tae000663|Triticum_aestivum|AP2|gnl|UG|Ta#S35708823;gnl|UG|Ta#S16057896	97.87	94	2e-83	190
							B1K2_isotig11283	Hvu004751|Hordeum_vulgare|Dof|PUT-169a-Hordeum_vulgare-100240;gnl|UG|Hv#S15207268	100	45	9e-24	100		B1K2_isotig10451	Bdi024725|Brachypodium_distachyon|GeBP|Bradi4g31840.1	87.95	83	7e-37	148
							B1K2_isotig11656	Hvu002735|Hordeum_vulgare|C3H|gnl|UG|Hv#S39524605;PUT-169a-Hordeum_vulgare-56386	99.34	152	4e-91	324		B1K2_isotig10457	Osj018564|Oryza_sativa_subsp._japonica|YABBY|LOC_Os12g42610.1;NM_001073831	95.83	48	9e-23	101
							B1K2_isotig11924	Hvu001397|Hordeum_vulgare|SBP|gnl|UG|Hv#S39525372;PUT-169a-Hordeum_vulgare-80827	98.61	72	1e-39	152		B1K2_isotig10638	Tae010426|Triticum_aestivum|NAC|gnl|UG|Ta#S32537641	97.2	107	1e-58	220
							B1K2_isotig12023	Hvu005651|Hordeum_vulgare|HB-other|PUT-169a-Hordeum_vulgare-5625;gnl|UG|Hv#S12514739	97.17	106	4e-48	181		B1K2_isotig10723	Tae012076|Triticum_aestivum|bZIP|gnl|UG|Ta#S52542648	97.22	72	3e-34	139
							B1K2_isotig12366	Hvu003168|Hordeum_vulgare|C3H|gnl|UG|Hv#S39524438;PUT-169a-Hordeum_vulgare-53864	100	144	2e-74	268		B1K2_isotig10746	Bdi023316|Brachypodium_distachyon|NF-X1|Bradi1g44270.1	92.86	154	4e-83	301
							B1K2_isotig12515	Hvu003171|Hordeum_vulgare|bZIP|gnl|UG|Hv#S39527772;PUT-169a-Hordeum_vulgare-99889	100	141	9e-70	253		B1K2_isotig10867	Tae001603|Triticum_aestivum|ARF|gnl|UG|Ta#S52541331	93.75	144	5e-72	257
							B1K2_isotig12844	Hvu011939|Hordeum_vulgare|MYB_related|PUT-169a-Hordeum_vulgare-416116442	100	85	1e-47	179		B1K2_isotig10907	Bdi002140|Brachypodium_distachyon|Nin-like|Bradi1g76340.1;Bradi1g76340.2	86.87	99	5e-46	178
							B1K2_isotig13090	Hvu013911|Hordeum_vulgare|bHLH|PUT-169a-Hordeum_vulgare-19116438	100	55	3e-28	115		B1K2_isotig10992	Bdi020164|Brachypodium_distachyon|bHLH|Bradi4g32930.1	86.57	67	3e-29	122
							B1K2_isotig13299	Hvu013000|Hordeum_vulgare|MYB|PUT-169a-Hordeum_vulgare-87370	98.8	83	1e-42	162		B1K2_isotig11031	Bdi015460|Brachypodium_distachyon|BBR/BPC|Bradi1g49980.1;Bradi1g49980.2;Bradi1g49980.3	94.67	75	1e-37	150
							B1K2_isotig13439	Hvu003648|Hordeum_vulgare|BES1|gnl|UG|Hv#S39524990;PUT-169a-Hordeum_vulgare-86713	100	61	2e-31	125		B1K2_isotig11113	Tae005153|Triticum_aestivum|HD-ZIP|gnl|UG|Ta#S52547059	91.18	68	6e-35	141
							B1K2_isotig13584	Hvu001374|Hordeum_vulgare|Nin-like|gnl|UG|Hv#S39523174;PUT-169a-Hordeum_vulgare-36284	99.13	115	8e-63	229		B1K2_isotig11168	Tae001700|Triticum_aestivum|C3H|gnl|UG|Ta#S52541786	94.87	156	4e-58	218
							B1K2_isotig13810	Hvu018414|Hordeum_vulgare|BBR/BPC|gnl|UG|Hv#S41572647	88.64	44	4e-31	82		B1K2_isotig11283	Tae005924|Triticum_aestivum|Dof|gnl|UG|Ta#S24298389	100	45	2e-22	100
							B1K2_isotig14085	Hvu018669|Hordeum_vulgare|E2F/DP|PUT-169a-Hordeum_vulgare-72502	98.15	54	7e-29	116		B1K2_isotig11300	Tae004337|Triticum_aestivum|G2-like|gnl|UG|Ta#S52544043	92.86	70	2e-32	133
							B1K2_isotig14356	Hvu004932|Hordeum_vulgare|bHLH|PUT-169a-Hordeum_vulgare-14909;gnl|UG|Hv#S41549627	88.71	62	3e-34	108		B1K2_isotig11409	Bdi017582|Brachypodium_distachyon|ARF|Bradi3g28950.1	91.73	133	9e-70	257
							B1K2_isotig14777	Hvu009097|Hordeum_vulgare|G2-like|PUT-169a-Hordeum_vulgare-90836;PUT-169a-Hordeum_vulgare-90837	100	45	2e-40	95.9		B1K2_isotig11449	Tae001298|Triticum_aestivum|FAR1|gnl|UG|Ta#S52542800	97.79	136	1e-78	286
							B1K2_isotig14794	Hvu019093|Hordeum_vulgare|C2H2|PUT-169a-Hordeum_vulgare-109251	98.51	67	3e-44	145		B1K2_isotig11502	Tae009671|Triticum_aestivum|MYB_related|gnl|UG|Ta#S50383163	87.8	82	1e-33	137
							B1K2_isotig14804	Hvu013333|Hordeum_vulgare|bHLH|PUT-169a-Hordeum_vulgare-8392	98.7	77	8e-39	149		B1K2_isotig11641	Tae000513|Triticum_aestivum|G2-like|gnl|UG|Ta#S52545459;gnl|UG|Ta#S17984547	96.03	151	1e-80	293
							B1K30_GLNLCQC02FHUD4	Hvu005221|Hordeum_vulgare|MYB_related|PUT-169a-Hordeum_vulgare-52792;gnl|UG|Hv#S12535171	92	50	3e-23	97.4		B1K2_isotig11656	Tae002990|Triticum_aestivum|C3H|gnl|UG|Ta#S52542424	98.03	152	2e-89	322
							B1K30_GLNLCQC02FY504	Hvu012972|Hordeum_vulgare|Dof|PUT-169a-Hordeum_vulgare-20965	100	75	3e-44	160		B1K2_isotig12104	Tae001446|Triticum_aestivum|HD-ZIP|gnl|UG|Ta#S52542863	98.32	119	2e-64	239
							B1K30_GLNLCQC02FYY3M	Hvu020890|Hordeum_vulgare|NAC|PUT-169a-Hordeum_vulgare-53302	96.94	98	8e-58	194		B1K2_isotig12450	Bdi025362|Brachypodium_distachyon|MYB_related|Bradi3g01340.2	91.27	126	3e-61	228
							B1K30_GLNLCQC02G484G	Hvu008094|Hordeum_vulgare|bHLH|gnl|UG|Hv#S41556657;PUT-169a-Hordeum_vulgare-60606	95.56	45	1e-34	94		B1K2_isotig12685	Bdi014393|Brachypodium_distachyon|Nin-like|Bradi2g08180.2	99.28	139	4e-78	284
							B1K30_GLNLCQC02GA4AR	Hvu010937|Hordeum_vulgare|C3H|PUT-169a-Hordeum_vulgare-81053	98.26	115	6e-67	243		B1K2_isotig12685	Bdi017183|Brachypodium_distachyon|Nin-like|Bradi2g08180.1	99.28	139	4e-78	284
							B1K30_GLNLCQC02GBUIG	Hvu005475|Hordeum_vulgare|bZIP|PUT-169a-Hordeum_vulgare-16274;gnl|UG|Hv#S15201768	98.44	64	2e-32	127		B1K2_isotig12740	Bdi006264|Brachypodium_distachyon|C3H|Bradi4g08050.3	88.7	115	2e-67	224
							B1K30_GLNLCQC02GJD4B	Hvu004683|Hordeum_vulgare|C2H2|gnl|UG|Hv#S39526111;PUT-169a-Hordeum_vulgare-136116441	90.08	131	3e-73	265		B1K2_isotig12740	Bdi010516|Brachypodium_distachyon|C3H|Bradi4g08050.1;Bradi4g08050.4	88.7	115	2e-67	224
							B1K30_GLNLCQC02GOF0U	Hvu012228|Hordeum_vulgare|MYB_related|PUT-169a-Hordeum_vulgare-1959	100	45	2e-22	94.7		B1K2_isotig12740	Bdi025743|Brachypodium_distachyon|C3H|Bradi4g08050.2	88.7	115	2e-67	224
							B1K30_GLNLCQC02HQPAM	Hvu002729|Hordeum_vulgare|G2-like|gnl|UG|Hv#S39527276;PUT-169a-Hordeum_vulgare-74215	100	62	5e-32	127		B1K2_isotig12990	Osj052399|Oryza_sativa_subsp._japonica|MYB|LOC_Os11g47460.1;NM_001075049	93.24	74	1e-38	153
							B1K30_GLNLCQC02HW9GH	Hvu001434|Hordeum_vulgare|HB-PHD|gnl|UG|Hv#S39525757;PUT-169a-Hordeum_vulgare-92661	98.73	79	2e-49	169		B1K2_isotig13439	Bdi009462|Brachypodium_distachyon|BES1|Bradi2g06400.1	90.16	61	4e-24	105
							B1K30_GLNLCQC02I4ATO	Hvu004244|Hordeum_vulgare|bHLH|gnl|UG|Hv#S29441794;PUT-169a-Hordeum_vulgare-12160	97.37	38	8e-25	77.4		B1K2_isotig13970	Bdi024147|Brachypodium_distachyon|Trihelix|Bradi2g46320.1	96.36	55	1e-24	106
							B1K30_GLNLCQC02I720I	Hvu006652|Hordeum_vulgare|NF-YA|gnl|UG|Hv#S12500252;PUT-169a-Hordeum_vulgare-87267	98.33	60	4e-41	130		B1K2_isotig14085	Tae003438|Triticum_aestivum|E2F/DP|gnl|UG|Ta#S31826676	92.59	54	2e-26	112
							B1K30_GLNLCQC02IEM65	Hvu002217|Hordeum_vulgare|C3H|gnl|UG|Hv#S39525827;PUT-169a-Hordeum_vulgare-101169	98.88	89	2e-44	167		B1K2_isotig14356	Tae008842|Triticum_aestivum|bHLH|gnl|UG|Ta#S26026177	98.18	55	2e-30	106
							B1K30_GLNLCQC02IHAM7	Hvu007560|Hordeum_vulgare|YABBY|PUT-169a-Hordeum_vulgare-49758;gnl|UG|Hv#S12625204	100	89	3e-51	190		B1K2_isotig14716	Osj015297|Oryza_sativa_subsp._japonica|C3H|LOC_Os07g38090.1;LOC_Os07g38090.2;NM_001066563	90.2	51	3e-23	101
							B1K30_GLNLCQC02IJZCW	Hvu002759|Hordeum_vulgare|MYB|PUT-169a-Hordeum_vulgare-101854;gnl|UG|Hv#S39526724	100	109	2e-62	223		B1K2_isotig14777	Bdi021643|Brachypodium_distachyon|G2-like|Bradi4g27620.1	97.78	45	1e-37	92.8
							B1K30_GLNLCQC02IL45J	Hvu001422|Hordeum_vulgare|FAR1|gnl|UG|Hv#S39524221;PUT-169a-Hordeum_vulgare-20717	100	112	9e-69	239		B1K2_isotig14946	Tae009637|Triticum_aestivum|MIKC|gnl|UG|Ta#S26028956	98.72	78	1e-38	152
							B1K30_GLNLCQC02IQ05A	Hvu010553|Hordeum_vulgare|LSD|PUT-169a-Hordeum_vulgare-55034	100	108	2e-59	211		B1K2_isotig15135	Bdi021312|Brachypodium_distachyon|FAR1|Bradi1g01990.1;Bradi1g01990.2	92.65	68	4e-31	127
							B1K30_GLNLCQC02IZ0TS	Hvu017177|Hordeum_vulgare|WRKY|PUT-169a-Hordeum_vulgare-65899	98.35	121	3e-56	208		B1K30_GLNLCQC02F4P1Z	Osj048240|Oryza_sativa_subsp._japonica|bHLH|LOC_Os01g13460.1;NM_001049059	90.11	91	4e-68	174
							B1K30_GLNLCQC02J1LWL	Hvu004932|Hordeum_vulgare|bHLH|PUT-169a-Hordeum_vulgare-14909;gnl|UG|Hv#S41549627	95.18	83	2e-45	156		B1K30_GLNLCQC02F782M	Tae004337|Triticum_aestivum|G2-like|gnl|UG|Ta#S52544043	85.71	161	4e-74	271
							B1K30_GLNLCQC02JFR10	Hvu012934|Hordeum_vulgare|bHLH|PUT-169a-Hordeum_vulgare-15966	100	56	1e-30	115		B1K30_GLNLCQC02FHUD4	Bdi006394|Brachypodium_distachyon|MYB_related|Bradi1g32330.1	92	50	6e-22	97.4
							B1K30_isotig00181	Hvu003291|Hordeum_vulgare|bHLH|PUT-169a-Hordeum_vulgare-33141;gnl|UG|Hv#S39523881	99.24	263	1e-180	469		B1K30_GLNLCQC02FHUD4	Bdi025026|Brachypodium_distachyon|MYB_related|Bradi1g32330.2	92	50	6e-22	97.4
							B1K30_isotig00417	Hvu010152|Hordeum_vulgare|ARF|PUT-169a-Hordeum_vulgare-27111	96.3	81	3e-41	160		B1K30_GLNLCQC02FQ3EF	Bdi008653|Brachypodium_distachyon|FAR1|Bradi1g06910.1	85.71	91	3e-51	167
							B1K30_isotig00499	Hvu008033|Hordeum_vulgare|MYB_related|gnl|UG|Hv#S39526684;PUT-169a-Hordeum_vulgare-75840	99.42	172	4e-98	349		B1K30_GLNLCQC02FQ3EF	Bdi020531|Brachypodium_distachyon|FAR1|Bradi1g06910.2	85.71	91	3e-51	167
							B1K30_isotig00514	Hvu003443|Hordeum_vulgare|bZIP|gnl|UG|Hv#S39525869;PUT-169a-Hordeum_vulgare-35570	97.32	112	1e-71	214		B1K30_GLNLCQC02FQ3EF	Osj056376|Oryza_sativa_subsp._japonica|FAR1|NM_001057977	85.87	92	4e-49	167
							B1K30_isotig00515	Hvu011707|Hordeum_vulgare|bZIP|PUT-169a-Hordeum_vulgare-35571	99.29	141	7e-137	243		B1K30_GLNLCQC02FQKUP	Osj025086|Oryza_sativa_subsp._japonica|C3H|LOC_Os04g01480.1	92.19	64	5e-29	120
							B1K30_isotig00621	Hvu000188|Hordeum_vulgare|NAC|gnl|UG|Hv#S44663149;PUT-169a-Hordeum_vulgare-58165;gnl|UG|Hv#S12680628;PUT-169a-Hordeum_vulgare-130116442	98.99	297	9e-175	603		B1K30_GLNLCQC02FY504	Tae005439|Triticum_aestivum|Dof|gnl|UG|Ta#S17985774	94.32	88	8e-46	176
							B1K30_isotig00897	Hvu001561|Hordeum_vulgare|MYB_related|PUT-169a-Hordeum_vulgare-634116443;gnl|UG|Hv#S44065185	100	382	0	662		B1K30_GLNLCQC02GA4AR	Bdi015238|Brachypodium_distachyon|C3H|Bradi2g58770.1	90.43	115	9e-60	223
							B1K30_isotig00937	Hvu006319|Hordeum_vulgare|bZIP|PUT-169a-Hordeum_vulgare-80445;gnl|UG|Hv#S12643134	100	197	5e-102	362		B1K30_GLNLCQC02GBUIG	Tae000332|Triticum_aestivum|bZIP|PUT-163c-Triticum_aestivum-14151;gnl|UG|Ta#S52541451;PUT-163c-Triticum_aestivum-6003;PUT-163c-Triticum_aestivum-14152	96.88	64	9e-31	126
							B1K30_isotig00938	Hvu006319|Hordeum_vulgare|bZIP|PUT-169a-Hordeum_vulgare-80445;gnl|UG|Hv#S12643134	100	197	3e-102	362		B1K30_GLNLCQC02GBUIG	Zma004610|Zea_mays|bZIP|GRMZM2G361847_T07	96.88	64	9e-31	126
							B1K30_isotig01019	Hvu001584|Hordeum_vulgare|NAC|gnl|UG|Hv#S39527709;PUT-169a-Hordeum_vulgare-7831	95.28	233	8e-171	390		B1K30_GLNLCQC02GBUIG	Zma029077|Zea_mays|bZIP|GRMZM2G361847_T01;GRMZM2G361847_T03;GRMZM2G361847_T05;GRMZM2G361847_T06	96.88	64	9e-31	126
							B1K30_isotig01091	Hvu011602|Hordeum_vulgare|C2H2|PUT-169a-Hordeum_vulgare-29881	99.01	203	7e-161	353		B1K30_GLNLCQC02GBUIG	Zma033984|Zea_mays|bZIP|GRMZM2G361847_T02	96.88	64	9e-31	126
							B1K30_isotig01092	Hvu011602|Hordeum_vulgare|C2H2|PUT-169a-Hordeum_vulgare-29881	99.01	203	2e-153	353		B1K30_GLNLCQC02GDHBP	Tae002852|Triticum_aestivum|GRAS|gnl|UG|Ta#S52547029	95.31	128	1e-69	250
							B1K30_isotig01113	Hvu000566|Hordeum_vulgare|GeBP|PUT-169a-Hordeum_vulgare-109497;gnl|UG|Hv#S12521898;PUT-169a-Hordeum_vulgare-109498	100	218	8e-122	427		B1K30_GLNLCQC02GGPJ0	Tae000801|Triticum_aestivum|M-type|gnl|UG|Ta#S26028946;gnl|UG|Ta#S37943059	86.36	44	4e-26	77.4
							B1K30_isotig01449	Hvu005466|Hordeum_vulgare|MIKC|gnl|UG|Hv#S30930717;PUT-169a-Hordeum_vulgare-107853	100	192	5e-113	344		B1K30_GLNLCQC02GJD4B	Tae007777|Triticum_aestivum|C2H2|gnl|UG|Ta#S32654013	86.99	123	4e-65	241
							B1K30_isotig01456	Hvu003451|Hordeum_vulgare|bZIP|gnl|UG|Hv#S12719886;PUT-169a-Hordeum_vulgare-85151	98.63	73	1e-35	140		B1K30_GLNLCQC02H5YMB	Bdi023316|Brachypodium_distachyon|NF-X1|Bradi1g44270.1	87.1	62	6e-27	114
							B1K30_isotig01503	Hvu003168|Hordeum_vulgare|C3H|gnl|UG|Hv#S39524438;PUT-169a-Hordeum_vulgare-53864	100	204	1e-125	440		B1K30_GLNLCQC02HNOD1	Tae005215|Triticum_aestivum|bHLH|gnl|UG|Ta#S52543752	93.97	116	3e-61	228
							B1K30_isotig01531	Hvu004609|Hordeum_vulgare|bHLH|PUT-169a-Hordeum_vulgare-50830;gnl|UG|Hv#S12499871	100	149	2e-127	298		B1K30_GLNLCQC02HQLIR	Bdi020242|Brachypodium_distachyon|MYB_related|Bradi2g18250.1	88.04	92	3e-42	164
							B1K30_isotig01573	Hvu010674|Hordeum_vulgare|GRAS|PUT-169a-Hordeum_vulgare-79087	99.53	215	4e-123	432		B1K30_GLNLCQC02HSXJD	Bdi023069|Brachypodium_distachyon|NAC|Bradi1g69620.1;Bradi1g69620.3	91.3	46	1e-29	94.4
							B1K30_isotig01576	Hvu007230|Hordeum_vulgare|bZIP|PUT-169a-Hordeum_vulgare-98832;gnl|UG|Hv#S12838788	90.28	72	2e-31	126		B1K30_GLNLCQC02HSXJD	Bdi028042|Brachypodium_distachyon|NAC|Bradi1g69620.2	91.3	46	7e-21	94.4
							B1K30_isotig01638	Hvu016482|Hordeum_vulgare|GATA|PUT-169a-Hordeum_vulgare-41357	98.95	95	2e-55	201		B1K30_GLNLCQC02I57EV	Tae005453|Triticum_aestivum|C2H2|gnl|UG|Ta#S52542328	97.18	71	5e-45	150
							B1K30_isotig01681	Hvu002676|Hordeum_vulgare|Dof|gnl|UG|Hv#S39524071;PUT-169a-Hordeum_vulgare-99989	100	143	8e-69	251		B1K30_GLNLCQC02I720I	Tae011210|Triticum_aestivum|NF-YA|gnl|UG|Ta#S52544720	88.33	60	8e-35	114
							B1K30_isotig01691	Hvu005686|Hordeum_vulgare|GRAS|PUT-169a-Hordeum_vulgare-103022;PUT-169a-Hordeum_vulgare-103023	98.97	97	5e-100	202		B1K30_GLNLCQC02IB8T3	Bdi021273|Brachypodium_distachyon|Nin-like|Bradi5g23300.1	97.06	68	7e-34	137
							B1K30_isotig01932	Hvu001397|Hordeum_vulgare|SBP|gnl|UG|Hv#S39525372;PUT-169a-Hordeum_vulgare-80827	100	158	3e-96	341		B1K30_GLNLCQC02IHAM7	Tae012977|Triticum_aestivum|YABBY|gnl|UG|Ta#S46933443	94.38	89	3e-45	174
							B1K30_isotig02412	Hvu016520|Hordeum_vulgare|MYB_related|PUT-169a-Hordeum_vulgare-22230	100	53	4e-25	107		B1K30_GLNLCQC02IJ9DF	Sbi030598|Sorghum_bicolor|MYB|Sb09g003100;XM_002440514	100	54	3e-30	125
							B1K30_isotig02515	Hvu003180|Hordeum_vulgare|CO-like|gnl|UG|Hv#S39524593;PUT-169a-Hordeum_vulgare-4302	100	317	1e-163	566		B1K30_GLNLCQC02IJ9DF	Tae006780|Triticum_aestivum|MYB|gnl|UG|Ta#S26028193	100	54	3e-30	125
							B1K30_isotig02544	Hvu001656|Hordeum_vulgare|ARR-B|gnl|UG|Hv#S39524768;PUT-169a-Hordeum_vulgare-62719	89.62	212	0	347		B1K30_GLNLCQC02IJ9DF	Zma018831|Zea_mays|MYB|NM_001146797	100	54	3e-30	125
							B1K30_isotig02562	Hvu010644|Hordeum_vulgare|G2-like|PUT-169a-Hordeum_vulgare-289116438	100	324	0	624		B1K30_GLNLCQC02IJ9DF	Zma037011|Zea_mays|MYB|GRMZM2G127490_T01;NM_001138598	98.15	54	4e-30	125
							B1K30_isotig02629	Hvu010261|Hordeum_vulgare|NAC|PUT-169a-Hordeum_vulgare-59063	98.37	367	0	739		B1K30_GLNLCQC02IJ9DF	Zma044924|Zea_mays|MYB|GRMZM2G171781_T01	100	54	3e-30	125
							B1K30_isotig02694	Hvu001964|Hordeum_vulgare|HRT-like|gnl|UG|Hv#S39525418;PUT-169a-Hordeum_vulgare-60945	98.52	405	0	773		B1K30_GLNLCQC02IJZCW	Bdi008967|Brachypodium_distachyon|MYB|Bradi2g36730.2	93.58	109	1e-56	209
							B1K30_isotig02871	Hvu013218|Hordeum_vulgare|WRKY|PUT-169a-Hordeum_vulgare-71459	99.63	272	2e-156	543		B1K30_GLNLCQC02IJZCW	Bdi010354|Brachypodium_distachyon|MYB|Bradi2g36730.1	93.58	109	1e-56	209
							B1K30_isotig02888	Hvu017171|Hordeum_vulgare|MYB|PUT-169a-Hordeum_vulgare-55190	100	202	4e-107	379		B1K30_GLNLCQC02IQ05A	Tae006990|Triticum_aestivum|LSD|gnl|UG|Ta#S32588908	93.52	108	8e-52	196
							B1K30_isotig03279	Hvu012144|Hordeum_vulgare|MYB_related|PUT-169a-Hordeum_vulgare-50250	99.17	240	3e-115	405		B1K30_GLNLCQC02IXTSZ	Bdi011398|Brachypodium_distachyon|bZIP|Bradi1g19700.1	90.65	107	1e-54	206
							B1K30_isotig03331	Hvu001655|Hordeum_vulgare|ARF|gnl|UG|Hv#S39525792;PUT-169a-Hordeum_vulgare-75832	99.56	229	5e-131	458		B1K30_GLNLCQC02IZZ3K	Bdi024646|Brachypodium_distachyon|Trihelix|Bradi2g16780.1;Bradi2g16780.2	90.74	54	1e-21	96.7
							B1K30_isotig03360	Hvu012434|Hordeum_vulgare|NF-YC|PUT-169a-Hordeum_vulgare-113379	100	282	1e-154	536		B1K30_GLNLCQC02J1LWL	Tae008842|Triticum_aestivum|bHLH|gnl|UG|Ta#S26026177	91.57	83	1e-39	148
							B1K30_isotig03586	Hvu014436|Hordeum_vulgare|VOZ|PUT-169a-Hordeum_vulgare-69469	99.2	249	6e-141	491		B1K30_isotig00417	Tae001417|Triticum_aestivum|ARF|gnl|UG|Ta#S52544002	94.96	238	7e-132	465
							B1K30_isotig03606	Hvu002914|Hordeum_vulgare|C2H2|gnl|UG|Hv#S39526945;PUT-169a-Hordeum_vulgare-41840	98.75	160	1e-72	264		B1K30_isotig00514	Bdi014401|Brachypodium_distachyon|bZIP|Bradi4g02570.1	86.84	114	2e-61	187
							B1K30_isotig03608	Hvu006266|Hordeum_vulgare|C2H2|gnl|UG|Hv#S12555860;PUT-169a-Hordeum_vulgare-2855	95.28	127	7e-69	251		B1K30_isotig00515	Bdi014401|Brachypodium_distachyon|bZIP|Bradi4g02570.1	86.84	114	5e-107	187
							B1K30_isotig03623	Hvu005088|Hordeum_vulgare|bHLH|PUT-169a-Hordeum_vulgare-100863;gnl|UG|Hv#S12795783	98.68	228	4e-128	448		B1K30_isotig00621	Tae010426|Triticum_aestivum|NAC|gnl|UG|Ta#S32537641	91.36	81	1e-36	149
							B1K30_isotig03810	Hvu001794|Hordeum_vulgare|bHLH|gnl|UG|Hv#S39525218;PUT-169a-Hordeum_vulgare-51292	97.5	160	7e-157	306		B1K30_isotig00654	Tae006442|Triticum_aestivum|MYB_related|gnl|UG|Ta#S16058150	93.98	83	7e-41	162
							B1K30_isotig03865	Hvu002060|Hordeum_vulgare|GRAS|gnl|UG|Hv#S39525754;PUT-169a-Hordeum_vulgare-76578	99.2	125	1e-98	261		B1K30_isotig00655	Tae006442|Triticum_aestivum|MYB_related|gnl|UG|Ta#S16058150	93.98	83	6e-41	162
							B1K30_isotig03922	Hvu005142|Hordeum_vulgare|HB-other|PUT-169a-Hordeum_vulgare-68673;gnl|UG|Hv#S12595265	99.02	205	3e-116	409		B1K30_isotig01001	Zma055917|Zea_mays|HB-other|GRMZM2G426140_T01	89.33	75	2e-71	142
							B1K30_isotig03990	Hvu004285|Hordeum_vulgare|C2H2|gnl|UG|Hv#S39523628;PUT-169a-Hordeum_vulgare-60156	99.6	251	2e-125	439		B1K30_isotig01002	Zma055917|Zea_mays|HB-other|GRMZM2G426140_T01	89.33	75	2e-71	142
							B1K30_isotig03996	Hvu005577|Hordeum_vulgare|bZIP|gnl|UG|Hv#S39523709;PUT-169a-Hordeum_vulgare-57726	100	134	3e-76	276		B1K30_isotig01019	Tae001718|Triticum_aestivum|NAC|gnl|UG|Ta#S52545525	90.99	233	0	372
							B1K30_isotig04016	Hvu000354|Hordeum_vulgare|FAR1|gnl|UG|Hv#S39524298;PUT-169a-Hordeum_vulgare-371116438;PUT-169a-Hordeum_vulgare-101175	99.22	257	2e-149	519		B1K30_isotig01053	Bdi001148|Brachypodium_distachyon|AP2|Bradi2g26990.1	92.5	120	4e-62	234
							B1K30_isotig04102	Hvu005236|Hordeum_vulgare|G2-like|PUT-169a-Hordeum_vulgare-19252;gnl|UG|Hv#S15181617	100	255	2e-141	492		B1K30_isotig01091	Tae011006|Triticum_aestivum|C2H2|gnl|UG|Ta#S32724136	91	100	6e-106	214
							B1K30_isotig04110	Hvu001960|Hordeum_vulgare|GRAS|gnl|UG|Hv#S39527812;PUT-169a-Hordeum_vulgare-57268	100	224	3e-131	459		B1K30_isotig01092	Tae011006|Triticum_aestivum|C2H2|gnl|UG|Ta#S32724136	91.01	89	3e-99	191
							B1K30_isotig04236	Hvu000347|Hordeum_vulgare|C3H|gnl|UG|Hv#S39527738;PUT-169a-Hordeum_vulgare-25671;PUT-169a-Hordeum_vulgare-25672	99.23	130	3e-83	218		B1K30_isotig01112	Bdi001887|Brachypodium_distachyon|ERF|Bradi3g57870.3	88.42	190	3e-90	327
							B1K30_isotig04241	Hvu005112|Hordeum_vulgare|TALE|PUT-169a-Hordeum_vulgare-112627;gnl|UG|Hv#S12515383	98.56	139	8e-80	288		B1K30_isotig01213	Bdi012617|Brachypodium_distachyon|CAMTA|Bradi1g21370.1	95.04	121	1e-96	233
							B1K30_isotig04248	Hvu005776|Hordeum_vulgare|bHLH|PUT-169a-Hordeum_vulgare-2799;gnl|UG|Hv#S12506178	100	209	4e-122	428		B1K30_isotig01224	Zma051649|Zea_mays|M-type|GRMZM2G446426_T01	95.83	168	4e-78	286
							B1K30_isotig04537	Hvu012389|Hordeum_vulgare|GATA|PUT-169a-Hordeum_vulgare-24249	100	199	1e-116	410		B1K30_isotig01456	Tae000681|Triticum_aestivum|bZIP|gnl|UG|Ta#S43309415;gnl|UG|Ta#S43309413	94.52	73	1e-34	141
							B1K30_isotig04606	Hvu003335|Hordeum_vulgare|ERF|gnl|UG|Hv#S39525777;PUT-169a-Hordeum_vulgare-80806	99.15	236	6e-138	481		B1K30_isotig01503	Bdi008299|Brachypodium_distachyon|C3H|Bradi1g42720.1;Bradi1g42720.2;Bradi1g42720.3	92.65	204	2e-116	414
							B1K30_isotig04631	Hvu006302|Hordeum_vulgare|MIKC|gnl|UG|Hv#S36161752;PUT-169a-Hordeum_vulgare-459116443	100	205	1e-102	363		B1K30_isotig01503	Osj001306|Oryza_sativa_subsp._japonica|C3H|LOC_Os06g21390.1;LOC_Os06g21390.2;NM_001064040	93.14	204	2e-116	414
							B1K30_isotig04807	Hvu015539|Hordeum_vulgare|C3H|PUT-169a-Hordeum_vulgare-73246	93.23	133	2e-53	200		B1K30_isotig01503	Osj005041|Oryza_sativa_subsp._japonica|C3H|LOC_Os06g21390.3	93.14	204	2e-116	414
							B1K30_isotig04913	Hvu002355|Hordeum_vulgare|bZIP|PUT-169a-Hordeum_vulgare-137116443;gnl|UG|Hv#S39525475	100	173	1e-133	348		B1K30_isotig01503	Osj046925|Oryza_sativa_subsp._japonica|C3H|LOC_Os06g21390.4	93.14	204	2e-116	414
							B1K30_isotig05005	Hvu004578|Hordeum_vulgare|bZIP|gnl|UG|Hv#S39524978;PUT-169a-Hordeum_vulgare-111543	100	148	5e-72	261		B1K30_isotig01531	Tae005413|Triticum_aestivum|bHLH|gnl|UG|Ta#S17988705	96.64	149	3e-129	288
							B1K30_isotig05020	Hvu010911|Hordeum_vulgare|MYB_related|PUT-169a-Hordeum_vulgare-49682	98.48	197	1e-103	352		B1K30_isotig01573	Tae008092|Triticum_aestivum|GRAS|gnl|UG|Ta#S32693963	93.95	215	2e-115	410
							B1K30_isotig05132	Hvu014960|Hordeum_vulgare|C2H2|PUT-169a-Hordeum_vulgare-6014	97.21	215	4e-109	385		B1K30_isotig01576	Bdi021832|Brachypodium_distachyon|bZIP|Bradi3g41980.1	90.28	72	4e-30	126
							B1K30_isotig05249	Hvu002304|Hordeum_vulgare|HSF|PUT-169a-Hordeum_vulgare-59118;gnl|UG|Hv#S12627380	97.22	72	5e-54	151		B1K30_isotig01576	Tae000621|Triticum_aestivum|bZIP|gnl|UG|Ta#S52542005;gnl|UG|Ta#S37863566	90.28	72	4e-30	126
							B1K30_isotig05273	Hvu010521|Hordeum_vulgare|NAC|PUT-169a-Hordeum_vulgare-46116439	99.33	149	5e-83	298		B1K30_isotig01637	Bdi007896|Brachypodium_distachyon|GATA|Bradi1g09550.1	90.38	156	8e-87	256
							B1K30_isotig05283	Hvu001515|Hordeum_vulgare|MYB_related|PUT-169a-Hordeum_vulgare-73272;gnl|UG|Hv#S39525326	100	190	3e-113	398		B1K30_isotig01638	Tae012310|Triticum_aestivum|GATA|gnl|UG|Ta#S37443274	93.68	95	3e-50	188
							B1K30_isotig05322	Hvu005017|Hordeum_vulgare|C2H2|PUT-169a-Hordeum_vulgare-274116444;gnl|UG|Hv#S41554148	98.86	176	1e-106	377		B1K30_isotig01667	Bdi019207|Brachypodium_distachyon|Whirly|Bradi1g51040.1	92.91	141	2e-75	277
							B1K30_isotig05365	Hvu012200|Hordeum_vulgare|bZIP|PUT-169a-Hordeum_vulgare-116284	99.53	215	3e-110	389		B1K30_isotig01691	Bdi007245|Brachypodium_distachyon|GRAS|Bradi2g54670.1;Bradi2g54670.2	88.46	104	1e-94	197
							B1K30_isotig05393	Hvu001478|Hordeum_vulgare|Trihelix|gnl|UG|Hv#S39527846;PUT-169a-Hordeum_vulgare-76573	99.22	256	9e-148	501		B1K30_isotig01831	Bdi001886|Brachypodium_distachyon|G2-like|Bradi4g03160.1	86.57	67	6e-29	122
							B1K30_isotig05401	Hvu018686|Hordeum_vulgare|TALE|gnl|UG|Hv#S12502039	100	54	5e-26	108		B1K30_isotig01932	Bdi001316|Brachypodium_distachyon|SBP|Bradi2g11240.1	85.53	152	4e-78	285
							B1K30_isotig05442	Hvu000277|Hordeum_vulgare|DBB|gnl|UG|Hv#S12625322;PUT-169a-Hordeum_vulgare-13788;PUT-169a-Hordeum_vulgare-13787;PUT-169a-Hordeum_vulgare-13789	99.39	165	6e-100	354		B1K30_isotig02412	Bdi000095|Brachypodium_distachyon|MYB_related|Bradi1g08470.1	90.39	406	0	703
							B1K30_isotig05489	Hvu012393|Hordeum_vulgare|C3H|PUT-169a-Hordeum_vulgare-33343	89.25	93	2e-64	181		B1K30_isotig02505	Bdi024214|Brachypodium_distachyon|G2-like|Bradi2g21880.1;Bradi2g21880.2	87.5	408	0	694
							B1K30_isotig05624	Hvu008100|Hordeum_vulgare|TALE|PUT-169a-Hordeum_vulgare-34436;gnl|UG|Hv#S41544939	100	158	3e-91	325		B1K30_isotig02532	Tae003071|Triticum_aestivum|C3H|gnl|UG|Ta#S52541984	92.91	127	1e-147	253
							B1K30_isotig05662	Hvu003727|Hordeum_vulgare|C2H2|PUT-169a-Hordeum_vulgare-72541;gnl|UG|Hv#S12642263	99.43	174	9e-95	337		B1K30_isotig02544	Bdi003749|Brachypodium_distachyon|ARR-B|Bradi3g06120.3	98.15	54	1e-151	102
							B1K30_isotig05757	Hvu006525|Hordeum_vulgare|ERF|gnl|UG|Hv#S39527355;PUT-169a-Hordeum_vulgare-32838	100	138	5e-73	265		B1K30_isotig02544	Bdi013402|Brachypodium_distachyon|ARR-B|Bradi3g06120.1	98.15	54	8e-159	102
							B1K30_isotig05792	Hvu015389|Hordeum_vulgare|bZIP|PUT-169a-Hordeum_vulgare-25116445	98.84	172	4e-84	301		B1K30_isotig02562	Tae003189|Triticum_aestivum|G2-like|gnl|UG|Ta#S52545192	94.75	324	1e-174	593
							B1K30_isotig05802	Hvu002709|Hordeum_vulgare|Trihelix|PUT-169a-Hordeum_vulgare-100999;PUT-169a-Hordeum_vulgare-101000	97.73	132	2e-72	263		B1K30_isotig02727	Tae000299|Triticum_aestivum|MYB_related|PUT-163c-Triticum_aestivum-14464;PUT-163c-Triticum_aestivum-14455;PUT-163c-Triticum_aestivum-14457;gnl|UG|Ta#S17984435	89.9	386	0	677
							B1K30_isotig05862	Hvu002017|Hordeum_vulgare|GRAS|gnl|UG|Hv#S39524692;PUT-169a-Hordeum_vulgare-245116437	90.24	41	4e-25	80.5		B1K30_isotig02864	Zma024686|Zea_mays|bHLH|GRMZM2G057260_T01	89.58	144	2e-73	271
							B1K30_isotig05988	Hvu003152|Hordeum_vulgare|MYB|PUT-169a-Hordeum_vulgare-321116438;gnl|UG|Hv#S39527460	100	110	2e-61	226		B1K30_isotig02872	Tae002420|Triticum_aestivum|FAR1|gnl|UG|Ta#S52546782	85.88	340	9e-166	578
							B1K30_isotig05989	Hvu001410|Hordeum_vulgare|SBP|gnl|UG|Hv#S39527145;PUT-169a-Hordeum_vulgare-111547	100	206	8e-122	427		B1K30_isotig03279	Tae006097|Triticum_aestivum|MYB_related|gnl|UG|Ta#S52542946	98.33	240	1e-114	408
							B1K30_isotig06061	Hvu001635|Hordeum_vulgare|FAR1|gnl|UG|Hv#S39523867;PUT-169a-Hordeum_vulgare-46174	99	200	5e-114	401		B1K30_isotig03331	Tae001861|Triticum_aestivum|ARF|gnl|UG|Ta#S52546694	94.76	229	2e-124	441
							B1K30_isotig06072	Hvu003652|Hordeum_vulgare|AP2|gnl|UG|Hv#S39527601;PUT-169a-Hordeum_vulgare-66601	93.63	157	9e-78	280		B1K30_isotig03360	Tae007260|Triticum_aestivum|NF-YC|gnl|UG|Ta#S16058137	97.54	244	7e-127	449
							B1K30_isotig06155	Hvu005090|Hordeum_vulgare|bHLH|PUT-169a-Hordeum_vulgare-19206;gnl|UG|Hv#S12517312	97.41	116	3e-65	219		B1K30_isotig03389	Bdi018602|Brachypodium_distachyon|ARF|Bradi1g46600.1	91.98	187	1e-92	335
							B1K30_isotig06236	Hvu004921|Hordeum_vulgare|ERF|gnl|UG|Hv#S24638304;PUT-169a-Hordeum_vulgare-56480	100	146	6e-82	294		B1K30_isotig03606	Tae003558|Triticum_aestivum|C2H2|gnl|UG|Ta#S52545426	99.38	160	2e-71	265
							B1K30_isotig06276	Hvu003800|Hordeum_vulgare|C3H|PUT-169a-Hordeum_vulgare-85393;gnl|UG|Hv#S19016948	100	85	3e-46	176		B1K30_isotig03608	Tae009885|Triticum_aestivum|C2H2|gnl|UG|Ta#S22388339	92.65	136	2e-71	259
							B1K30_isotig06302	Hvu002074|Hordeum_vulgare|WRKY|gnl|UG|Hv#S16822727;PUT-169a-Hordeum_vulgare-76925	99.19	123	3e-69	252		B1K30_isotig03613	Tae005737|Triticum_aestivum|MYB_related|gnl|UG|Ta#S52541161	92.9	155	9e-74	192
							B1K30_isotig06313	Hvu003141|Hordeum_vulgare|B3|PUT-169a-Hordeum_vulgare-20116439;PUT-169a-Hordeum_vulgare-32468	100	120	1e-67	246		B1K30_isotig03758	Bdi019837|Brachypodium_distachyon|ARF|Bradi1g33160.1	85.53	235	4e-114	406
							B1K30_isotig06325	Hvu005881|Hordeum_vulgare|bHLH|PUT-169a-Hordeum_vulgare-60891;gnl|UG|Hv#S42549118	100	161	2e-78	282		B1K30_isotig03810	Tae012803|Triticum_aestivum|bHLH|gnl|UG|Ta#S32595832	93.12	160	1e-80	291
							B1K30_isotig06397	Hvu004369|Hordeum_vulgare|NAC|gnl|UG|Hv#S37958957;PUT-169a-Hordeum_vulgare-268116439	97.75	89	1e-62	151		B1K30_isotig03865	Osj023528|Oryza_sativa_subsp._japonica|GRAS|LOC_Os03g09280.1;LOC_Os03g09280.2;LOC_Os03g09280.3;NM_001055780	88	125	2e-87	239
							B1K30_isotig06540	Hvu004190|Hordeum_vulgare|C2H2|PUT-169a-Hordeum_vulgare-67486;gnl|UG|Hv#S12609961	98.46	195	2e-112	395		B1K30_isotig03897	Tae001380|Triticum_aestivum|HD-ZIP|gnl|UG|Ta#S52546284	98.29	234	1e-131	464
							B1K30_isotig06574	Hvu004842|Hordeum_vulgare|NF-YC|gnl|UG|Hv#S39526864;PUT-169a-Hordeum_vulgare-49991	97.52	121	1e-53	200		B1K30_isotig03990	Tae012724|Triticum_aestivum|C2H2|gnl|UG|Ta#S32718983	95.19	187	2e-81	297
							B1K30_isotig06590	Hvu000815|Hordeum_vulgare|bHLH|PUT-169a-Hordeum_vulgare-452116438;gnl|UG|Hv#S12714787;PUT-169a-Hordeum_vulgare-452116437	100	145	2e-72	263		B1K30_isotig03996	Tae007722|Triticum_aestivum|bZIP|gnl|UG|Ta#S52542494	95.52	134	1e-70	262
							B1K30_isotig06613	Hvu002213|Hordeum_vulgare|C2H2|gnl|UG|Hv#S39525052;PUT-169a-Hordeum_vulgare-94428	100	162	4e-99	351		B1K30_isotig04057	Zma009794|Zea_mays|FAR1|GRMZM2G083374_T01	93.16	117	2e-97	213
							B1K30_isotig06684	Hvu001236|Hordeum_vulgare|C2H2|gnl|UG|Hv#S12516878;PUT-169a-Hordeum_vulgare-40848;PUT-169a-Hordeum_vulgare-40850	100	74	3e-41	159		B1K30_isotig04064	Tae000858|Triticum_aestivum|C3H|PUT-163c-Triticum_aestivum-18441;gnl|UG|Ta#S32523225	98.36	122	7e-73	254
							B1K30_isotig06816	Hvu003786|Hordeum_vulgare|WRKY|PUT-169a-Hordeum_vulgare-44573;gnl|UG|Hv#S39523987	100	74	5e-43	165		B1K30_isotig04102	Tae006882|Triticum_aestivum|G2-like|gnl|UG|Ta#S22669130	95.7	256	5e-134	472
							B1K30_isotig06850	Hvu000446|Hordeum_vulgare|WRKY|gnl|UG|Hv#S39525608;PUT-169a-Hordeum_vulgare-3921;gnl|UG|Hv#S16059458	92.41	79	4e-35	139		B1K30_isotig04110	Bdi018604|Brachypodium_distachyon|GRAS|Bradi2g56910.1	96	225	4e-126	446
							B1K30_isotig06949	Hvu006289|Hordeum_vulgare|MIKC|PUT-169a-Hordeum_vulgare-55295;gnl|UG|Hv#S12758426	97.87	47	2e-43	97.8		B1K30_isotig04159	Zma018385|Zea_mays|MYB_related|GRMZM2G443202_T01	87.67	73	1e-33	139
							B1K30_isotig06954	Hvu023506|Hordeum_vulgare|MYB_related|PUT-169a-Hordeum_vulgare-87146	85.51	69	3e-32	129		B1K30_isotig04241	Bdi013535|Brachypodium_distachyon|TALE|Bradi3g06170.1	97.97	148	2e-84	303
							B1K30_isotig07007	Hvu020329|Hordeum_vulgare|bHLH|PUT-169a-Hordeum_vulgare-5792	100	130	4e-71	258		B1K30_isotig04241	Bdi023057|Brachypodium_distachyon|TALE|Bradi3g06170.3	97.97	148	6e-84	303
							B1K30_isotig07059	Hvu011939|Hordeum_vulgare|MYB_related|PUT-169a-Hordeum_vulgare-416116442	100	101	9e-55	204		B1K30_isotig04241	Bdi029121|Brachypodium_distachyon|TALE|Bradi3g06170.2	97.97	148	4e-83	303
							B1K30_isotig07241	Hvu011888|Hordeum_vulgare|HB-other|PUT-169a-Hordeum_vulgare-65962	100	110	4e-55	205		B1K30_isotig04248	Tae006808|Triticum_aestivum|bHLH|gnl|UG|Ta#S17890189	87.71	179	2e-86	314
							B1K30_isotig07386	Hvu001759|Hordeum_vulgare|EIL|gnl|UG|Hv#S39522869;PUT-169a-Hordeum_vulgare-85078	98.5	200	3e-115	404		B1K30_isotig04274	Bdi004511|Brachypodium_distachyon|MYB|Bradi2g42930.1	93.13	233	4e-130	459
							B1K30_isotig07615	Hvu019904|Hordeum_vulgare|NF-YB|PUT-169a-Hordeum_vulgare-68116439	100	59	6e-31	124		B1K30_isotig04501	Bdi014071|Brachypodium_distachyon|DBB|Bradi1g49260.1	88.11	143	3e-89	265
							B1K30_isotig07700	Hvu002587|Hordeum_vulgare|bHLH|PUT-169a-Hordeum_vulgare-73976;PUT-169a-Hordeum_vulgare-73977	96	75	1e-36	144		B1K30_isotig04619	Bdi014850|Brachypodium_distachyon|G2-like|Bradi1g13420.1	94.79	211	8e-123	411
							B1K30_isotig07727	Hvu011931|Hordeum_vulgare|bHLH|PUT-169a-Hordeum_vulgare-18344	95.24	84	1e-62	159		B1K30_isotig04642	Tae004097|Triticum_aestivum|bHLH|gnl|UG|Ta#S52544606	93.1	174	2e-88	321
							B1K30_isotig07787	Hvu002735|Hordeum_vulgare|C3H|gnl|UG|Hv#S39524605;PUT-169a-Hordeum_vulgare-56386	100	78	3e-42	162		B1K30_isotig04667	Tae001707|Triticum_aestivum|GRAS|gnl|UG|Ta#S52543985	98.37	123	8e-67	249
							B1K30_isotig07875	Hvu003223|Hordeum_vulgare|NF-YA|PUT-169a-Hordeum_vulgare-403116442;gnl|UG|Hv#S39525679	100	93	8e-90	194		B1K30_isotig04870	Tae001736|Triticum_aestivum|C3H|gnl|UG|Ta#S52544496	89.71	68	9e-22	99.4
							B1K30_isotig08179	Hvu011162|Hordeum_vulgare|bHLH|PUT-169a-Hordeum_vulgare-13440	95.95	148	4e-87	282		B1K30_isotig04955	Bdi010516|Brachypodium_distachyon|C3H|Bradi4g08050.1;Bradi4g08050.4	86.87	99	2e-48	188
							B1K30_isotig08222	Hvu009835|Hordeum_vulgare|bZIP|gnl|UG|Hv#S12641506;PUT-169a-Hordeum_vulgare-85612	100	62	3e-31	125		B1K30_isotig04961	Osj025538|Oryza_sativa_subsp._japonica|bHLH|LOC_Os03g56950.5	93.33	60	8e-26	112
							B1K30_isotig08380	Hvu006196|Hordeum_vulgare|ERF|PUT-169a-Hordeum_vulgare-83759;gnl|UG|Hv#S12557426	100	80	3e-43	165		B1K30_isotig04961	Osj031781|Oryza_sativa_subsp._japonica|bHLH|LOC_Os03g56950.6	93.33	60	8e-26	112
							B1K30_isotig08621	Hvu005768|Hordeum_vulgare|Whirly|gnl|UG|Hv#S39527481;PUT-169a-Hordeum_vulgare-8711	100	163	7e-90	320		B1K30_isotig05005	Tae003901|Triticum_aestivum|bZIP|gnl|UG|Ta#S52544141	97.3	148	6e-69	256
							B1K30_isotig09732	Hvu004245|Hordeum_vulgare|MYB|gnl|UG|Hv#S39523769;PUT-169a-Hordeum_vulgare-29167	100	49	7e-24	100		B1K30_isotig05120	Bdi017183|Brachypodium_distachyon|Nin-like|Bradi2g08180.1	88.89	180	4e-90	326
							B1K30_isotig10065	Hvu010755|Hordeum_vulgare|C3H|PUT-169a-Hordeum_vulgare-29546	88.98	118	6e-59	217		B1K30_isotig05273	Tae000617|Triticum_aestivum|NAC|gnl|UG|Ta#S52544638;gnl|UG|Ta#S37933520	85.53	152	2e-67	250
							B1K30_isotig10343	Hvu005761|Hordeum_vulgare|MIKC|gnl|UG|Hv#S12564065;PUT-169a-Hordeum_vulgare-39283	99.34	152	2e-69	252		B1K30_isotig05283	Tae001454|Triticum_aestivum|MYB_related|gnl|UG|Ta#S52543688	92.11	190	2e-101	363
							B1K30_isotig10423	Hvu011193|Hordeum_vulgare|C2H2|PUT-169a-Hordeum_vulgare-64428	100	43	4e-24	101		B1K30_isotig05393	Bdi029534|Brachypodium_distachyon|Trihelix|Bradi3g45230.1	95.7	256	7e-138	484
							B1K30_isotig10748	Hvu003133|Hordeum_vulgare|ERF|gnl|UG|Hv#S39523391;PUT-169a-Hordeum_vulgare-33594	100	50	3e-27	112		B1K30_isotig05442	Bdi029851|Brachypodium_distachyon|DBB|Bradi4g35950.1	85.71	161	1e-77	285
							B1K30_isotig10775	Hvu005549|Hordeum_vulgare|bHLH|gnl|UG|Hv#S34818047;PUT-169a-Hordeum_vulgare-27117	99.11	112	8e-59	216		B1K30_isotig05499	Tae001085|Triticum_aestivum|MYB|gnl|UG|Ta#S52544771	95.41	218	4e-130	376
							B1K30_isotig10785	Hvu014624|Hordeum_vulgare|C2H2|PUT-169a-Hordeum_vulgare-40300	98.35	121	1e-74	269		B1K30_isotig05569	Bdi014872|Brachypodium_distachyon|ARF|Bradi3g03410.1	92.67	191	9e-114	372
							B1K30_isotig10960	Hvu001374|Hordeum_vulgare|Nin-like|gnl|UG|Hv#S39523174;PUT-169a-Hordeum_vulgare-36284	97.24	145	5e-81	290		B1K30_isotig05624	Bdi004041|Brachypodium_distachyon|TALE|Bradi1g76970.1	91.14	158	4e-82	299
							B1K30_isotig11027	Hvu004221|Hordeum_vulgare|bZIP|gnl|UG|Hv#S36163928;PUT-169a-Hordeum_vulgare-91723	92.42	132	1e-66	242		B1K30_isotig05624	Bdi018802|Brachypodium_distachyon|TALE|Bradi1g76970.2	91.14	158	4e-82	299
							B1K30_isotig11243	Hvu003171|Hordeum_vulgare|bZIP|gnl|UG|Hv#S39527772;PUT-169a-Hordeum_vulgare-99889	98.11	106	1e-52	182		B1K30_isotig05662	Tae003853|Triticum_aestivum|C2H2|gnl|UG|Ta#S52542883	94.25	174	1e-88	321
							B1K30_isotig11263	Hvu003363|Hordeum_vulgare|bZIP|gnl|UG|Hv#S12719885;PUT-169a-Hordeum_vulgare-58584	100	49	2e-72	106		B1K30_isotig05757	Tae010203|Triticum_aestivum|ERF|gnl|UG|Ta#S52547127	99.28	138	3e-71	263
							B1K30_isotig11271	Hvu012142|Hordeum_vulgare|bZIP|PUT-169a-Hordeum_vulgare-44669	98.23	113	9e-49	183		B1K30_isotig05761	Tae001393|Triticum_aestivum|Nin-like|gnl|UG|Ta#S52542770	93.84	146	3e-105	217
							B1K30_isotig11419	Hvu007848|Hordeum_vulgare|bZIP|PUT-169a-Hordeum_vulgare-85552;gnl|UG|Hv#S12777031	98.63	73	2e-41	158		B1K30_isotig05770	Tae011259|Triticum_aestivum|MYB_related|gnl|UG|Ta#S22367086	97.56	82	4e-40	160
							B1K30_isotig11712	Hvu001677|Hordeum_vulgare|NAC|gnl|UG|Hv#S39523055;PUT-169a-Hordeum_vulgare-34037	98.46	130	1e-71	259		B1K30_isotig05801	Tae001603|Triticum_aestivum|ARF|gnl|UG|Ta#S52541331	86.57	134	2e-61	228
							B1K30_isotig11720	Hvu006080|Hordeum_vulgare|bZIP|PUT-169a-Hordeum_vulgare-101012;gnl|UG|Hv#S18408323	99.1	111	3e-66	230		B1K30_isotig05802	Tae003295|Triticum_aestivum|Trihelix|gnl|UG|Ta#S52545161	87.88	132	4e-63	236
							B1K30_isotig11836	Hvu018669|Hordeum_vulgare|E2F/DP|PUT-169a-Hordeum_vulgare-72502	100	78	2e-44	168		B1K30_isotig05970	Tae001446|Triticum_aestivum|HD-ZIP|gnl|UG|Ta#S52542863	98.13	107	6e-67	210
							B1K30_isotig12159	Hvu003128|Hordeum_vulgare|HSF|PUT-169a-Hordeum_vulgare-106986;gnl|UG|Hv#S42541506	100	54	5e-28	114		B1K30_isotig05988	Tae003726|Triticum_aestivum|MYB|gnl|UG|Ta#S52546610	96.33	109	6e-56	212
							B1K30_isotig12418	Hvu011226|Hordeum_vulgare|C3H|PUT-169a-Hordeum_vulgare-101033	100	119	1e-68	248		B1K30_isotig06072	Tae000663|Triticum_aestivum|AP2|gnl|UG|Ta#S35708823;gnl|UG|Ta#S16057896	90.32	155	3e-74	273
							B1K30_isotig12568	Hvu003258|Hordeum_vulgare|GeBP|gnl|UG|Hv#S39526536;PUT-169a-Hordeum_vulgare-36200	100	50	5e-24	100		B1K30_isotig06150	Osj007379|Oryza_sativa_subsp._japonica|bHLH|NM_001072339	93.94	99	1e-46	181
							B1K30_isotig12696	Hvu001722|Hordeum_vulgare|NF-X1|PUT-169a-Hordeum_vulgare-39769;gnl|UG|Hv#S39525748	98.4	125	2e-71	258		B1K30_isotig06150	Osj013973|Oryza_sativa_subsp._japonica|bHLH|LOC_Os11g06010.1	93.94	99	1e-46	181
							B1K30_isotig12987	Hvu010137|Hordeum_vulgare|GRAS|gnl|UG|Hv#S39526666	100	56	1e-32	122		B1K30_isotig06236	Tae006396|Triticum_aestivum|ERF|gnl|UG|Ta#S33259540	88.36	146	1e-69	258
							B1K30_isotig13013	Hvu003419|Hordeum_vulgare|HSF|PUT-169a-Hordeum_vulgare-60658;gnl|UG|Hv#S12589012	100	41	1e-43	89.7		B1K30_isotig06313	Bdi022181|Brachypodium_distachyon|B3|Bradi3g12910.1	90.76	119	4e-61	229
							B1K30_isotig13163	Hvu018701|Hordeum_vulgare|B3|gnl|UG|Hv#S41573338	98.95	95	6e-56	199		B1K30_isotig06325	Bdi007491|Brachypodium_distachyon|bHLH|Bradi3g14590.1	91.3	161	3e-68	253
							B1K30_isotig13272	Hvu005750|Hordeum_vulgare|B3|PUT-169a-Hordeum_vulgare-53785;gnl|UG|Hv#S12629490	87.93	58	3e-33	102		B1K30_isotig06390	Tae004315|Triticum_aestivum|ERF|gnl|UG|Ta#S33259520	93.97	116	8e-60	225
							B1K30_isotig13835	Hvu002260|Hordeum_vulgare|C2H2|gnl|UG|Hv#S39526487;PUT-169a-Hordeum_vulgare-75129	100	48	1e-25	105		B1K30_isotig06483	Tae003352|Triticum_aestivum|HSF|gnl|UG|Ta#S50901863	91.89	74	5e-36	146
							B1K30_isotig14123	Hvu003648|Hordeum_vulgare|BES1|gnl|UG|Hv#S39524990;PUT-169a-Hordeum_vulgare-86713	100	53	5e-26	107		B1K30_isotig06590	Bdi026290|Brachypodium_distachyon|bHLH|Bradi1g25470.1	94.48	145	4e-67	249
							B1K30_isotig14273	Hvu000665|Hordeum_vulgare|bZIP|gnl|UG|Hv#S39525998;PUT-169a-Hordeum_vulgare-51737;PUT-169a-Hordeum_vulgare-51738	100	99	2e-54	201		B1K30_isotig06600	Tae013311|Triticum_aestivum|GRAS|gnl|UG|Ta#S50383673	98.95	95	8e-51	195
							B1K30_isotig14795	Hvu011117|Hordeum_vulgare|HSF|PUT-169a-Hordeum_vulgare-23961	97.3	74	1e-38	148		B1K30_isotig06613	Bdi016147|Brachypodium_distachyon|C2H2|Bradi2g56320.1	91.36	162	2e-90	326
							B1K30_isotig14965	Hvu003851|Hordeum_vulgare|HB-other|gnl|UG|Hv#S39524052;PUT-169a-Hordeum_vulgare-66143	98.57	70	2e-36	141		B1K30_isotig06661	Bdi021756|Brachypodium_distachyon|ERF|Bradi3g42630.1	87.21	172	2e-81	297
							B1K30_isotig15651	Hvu019093|Hordeum_vulgare|C2H2|PUT-169a-Hordeum_vulgare-109251	92.59	54	7e-26	105		B1K30_isotig06684	Tae020082|Triticum_aestivum|C2H2|gnl|UG|Ta#S17895376	97.3	74	1e-39	157
														B1K30_isotig06721	Tae005587|Triticum_aestivum|bZIP|gnl|UG|Ta#S52541037	92.68	123	3e-49	190
														B1K30_isotig06816	Bdi002713|Brachypodium_distachyon|WRKY|Bradi1g14300.3	98.65	74	2e-41	164
														B1K30_isotig06816	Bdi013607|Brachypodium_distachyon|WRKY|Bradi1g14300.1;Bradi1g14300.2	98.65	74	2e-41	164
														B1K30_isotig06949	Tae010897|Triticum_aestivum|MIKC|gnl|UG|Ta#S19137951	96.77	62	1e-50	127
														B1K30_isotig07000	Tae001084|Triticum_aestivum|HB-other|gnl|UG|Ta#S52543866	95.56	135	4e-76	257
														B1K30_isotig07007	Sbi006102|Sorghum_bicolor|bHLH|Sb01g005130;XM_002466249	96.06	127	4e-66	246
														B1K30_isotig07007	Zma060685|Zea_mays|bHLH|PUT-5-171a-Zea_mays-9513	96.06	127	4e-66	246
														B1K30_isotig07008	Bdi019086|Brachypodium_distachyon|DBB|Bradi3g50170.1	89.42	104	6e-49	189
														B1K30_isotig07204	Bdi024147|Brachypodium_distachyon|Trihelix|Bradi2g46320.1	94.83	58	2e-36	111
														B1K30_isotig07249	Bdi019980|Brachypodium_distachyon|bZIP|Bradi1g64060.1	96.97	99	4e-41	162
														B1K30_isotig07249	Bdi024781|Brachypodium_distachyon|bZIP|Bradi1g64060.2	96.97	99	4e-41	162
														B1K30_isotig07249	Zma017734|Zea_mays|bZIP|GRMZM2G174284_T01;NM_001148468	96.97	99	4e-41	162
														B1K30_isotig07249	Zma052280|Zea_mays|bZIP|GRMZM2G055993_T01	96.97	99	4e-41	162
														B1K30_isotig07249	Zma057806|Zea_mays|bZIP|GRMZM2G055993_T02;NM_001143652	96.97	99	4e-41	162
														B1K30_isotig07263	Bdi010512|Brachypodium_distachyon|GRAS|Bradi1g25370.1	90	120	7e-90	221
														B1K30_isotig07289	Tae004749|Triticum_aestivum|MYB_related|gnl|UG|Ta#S52542588	86.67	75	1e-58	120
														B1K30_isotig07386	Tae002054|Triticum_aestivum|EIL|gnl|UG|Ta#S52543344	85.71	203	8e-98	351
														B1K30_isotig07467	Osj056940|Oryza_sativa_subsp._japonica|MYB|LOC_Os10g20990.1;NM_001070942	90	100	1e-48	187
														B1K30_isotig07615	Bdi025961|Brachypodium_distachyon|NF-YB|Bradi2g54200.1;Bradi2g54200.2	93.22	59	1e-27	117
														B1K30_isotig07615	Tae014846|Triticum_aestivum|NF-YB|gnl|UG|Ta#S17988214	93.22	59	1e-27	117
														B1K30_isotig07787	Tae002990|Triticum_aestivum|C3H|gnl|UG|Ta#S52542424	100	78	6e-41	162
														B1K30_isotig07931	Bdi009780|Brachypodium_distachyon|VOZ|Bradi2g19820.1	95.6	159	3e-84	305
														B1K30_isotig08024	Tae001298|Triticum_aestivum|FAR1|gnl|UG|Ta#S52542800	95	180	1e-98	353
														B1K30_isotig08164	Tae012234|Triticum_aestivum|M-type|gnl|UG|Ta#S33259701	91.11	45	5e-26	86.7
														B1K30_isotig08179	Bdi028926|Brachypodium_distachyon|bHLH|Bradi2g08080.1	89.86	148	2e-80	266
														B1K30_isotig08222	Bdi012117|Brachypodium_distachyon|bZIP|Bradi3g57960.1	87.1	62	3e-26	113
														B1K30_isotig08314	Tae005425|Triticum_aestivum|Trihelix|gnl|UG|Ta#S52544639	88.06	67	2e-22	100
														B1K30_isotig08516	Bdi016659|Brachypodium_distachyon|NF-X1|Bradi2g00230.1;Bradi2g00230.2;Bradi2g00230.3	88.54	96	5e-101	204
														B1K30_isotig08621	Tae007648|Triticum_aestivum|Whirly|gnl|UG|Ta#S52542948	95.12	164	1e-83	303
														B1K30_isotig09664	Bdi009575|Brachypodium_distachyon|BBR/BPC|Bradi3g21390.1	98.25	57	7e-28	118
														B1K30_isotig09732	Bdi021190|Brachypodium_distachyon|MYB_related|Bradi3g16420.1	88.68	53	4e-21	95.9
														B1K30_isotig09931	Bdi011938|Brachypodium_distachyon|TALE|Bradi2g23530.1	88	75	7e-31	128
														B1K30_isotig09963	Tae002841|Triticum_aestivum|C3H|gnl|UG|Ta#S52542959	94.94	79	2e-43	169
														B1K30_isotig10140	Tae012076|Triticum_aestivum|bZIP|gnl|UG|Ta#S52542648	97.1	69	4e-32	132
														B1K30_isotig10318	Osj027183|Oryza_sativa_subsp._japonica|C3H|LOC_Os06g46400.1;NM_001064894	91.49	94	4e-49	188
														B1K30_isotig10427	Bdi029301|Brachypodium_distachyon|GeBP|Bradi1g11200.1	85.54	83	8e-31	127
														B1K30_isotig10545	Tae001351|Triticum_aestivum|ARF|gnl|UG|Ta#S52543842	94.32	88	2e-44	172
														B1K30_isotig10590	Bdi005299|Brachypodium_distachyon|MYB_related|Bradi1g47560.1	88.68	53	7e-24	104
														B1K30_isotig10642	Bdi012363|Brachypodium_distachyon|HB-other|Bradi2g16650.1	87.33	150	6e-72	264
														B1K30_isotig10736	Tae000437|Triticum_aestivum|bHLH|PUT-163c-Triticum_aestivum-2853;PUT-163c-Triticum_aestivum-2850;PUT-163c-Triticum_aestivum-2852	91.35	104	3e-50	192
														B1K30_isotig10748	Tae003796|Triticum_aestivum|ERF|gnl|UG|Ta#S29895633	88	50	1e-22	100
														B1K30_isotig10785	Osj003447|Oryza_sativa_subsp._japonica|C2H2|LOC_Os12g18150.1;NM_001073104	89.34	122	8e-68	250
														B1K30_isotig10958	Bdi022502|Brachypodium_distachyon|Dof|Bradi1g17410.1	90	60	2e-26	113
														B1K30_isotig11242	Bdi015462|Brachypodium_distachyon|C2H2|Bradi5g01880.2	94.55	55	6e-25	108
														B1K30_isotig11263	Bdi020877|Brachypodium_distachyon|bZIP|Bradi4g39630.1	85.45	55	4e-60	96.7
														B1K30_isotig11271	Tae000834|Triticum_aestivum|bZIP|PUT-163c-Triticum_aestivum-10375;gnl|UG|Ta#S17984248	87.02	131	2e-50	192
														B1K30_isotig11712	Tae001896|Triticum_aestivum|NAC|gnl|UG|Ta#S52545773	95.38	130	4e-68	251
														B1K30_isotig11836	Tae003438|Triticum_aestivum|E2F/DP|gnl|UG|Ta#S31826676	94.87	78	3e-41	162
														B1K30_isotig12062	Zma055513|Zea_mays|WRKY|GRMZM2G164082_T01	86.96	69	1e-31	130
														B1K30_isotig12078	Tae001715|Triticum_aestivum|FAR1|gnl|UG|Ta#S52543849	94.64	112	6e-70	229
														B1K30_isotig12568	Tae004320|Triticum_aestivum|GeBP|gnl|UG|Ta#S52542944	94	50	8e-22	97.4
														B1K30_isotig12816	Bdi017314|Brachypodium_distachyon|C2H2|Bradi2g56320.2	90.83	120	5e-65	240
														B1K30_isotig12816	Zma037494|Zea_mays|C2H2|GRMZM2G075956_T01;GRMZM2G075956_T02	90	120	5e-65	240
														B1K30_isotig12879	Tae001640|Triticum_aestivum|NAC|gnl|UG|Ta#S52543575	86.4	125	2e-60	225
														B1K30_isotig12987	Bdi025170|Brachypodium_distachyon|GRAS|Bradi1g03620.1	86.44	59	9e-29	113
														B1K30_isotig13002	Bdi000511|Brachypodium_distachyon|FAR1|Bradi3g10420.1	85.53	76	3e-35	141
														B1K30_isotig13163	Tae009102|Triticum_aestivum|B3|gnl|UG|Ta#S19224976	97.03	101	1e-56	205
														B1K30_isotig13756	Bdi021312|Brachypodium_distachyon|FAR1|Bradi1g01990.1;Bradi1g01990.2	87.25	102	2e-48	184
														B1K30_isotig14049	Tae011268|Triticum_aestivum|bHLH|gnl|UG|Ta#S26028658	92.13	89	3e-46	177
														B1K30_isotig14273	Tae002104|Triticum_aestivum|bZIP|gnl|UG|Ta#S12922941	100	99	3e-53	201
														B1K30_isotig14292	Tae002039|Triticum_aestivum|WRKY|gnl|UG|Ta#S16058012	100	100	2e-57	215
														B1K30_isotig14700	Bdi009510|Brachypodium_distachyon|bHLH|Bradi2g58630.2	89.23	65	1e-25	109
